# Supplementary material for: 6-Bromo-2-naphthol–piperazine (2/1)
Source: Acta Crystallogr Sect E Struct Rep Online. 2008 Nov 13;64(Pt 12):o2334. doi: 10.1107/S1600536808036878 (PMC2960040; doi:10.1107/S1600536808036878)
Supplement: Supplementary file 1 [file e-64-o2334-sup1.cif]

##############################################################################
###                                                                        ###
###        Electronic paper (Acta Crystallographica Section E)             ###
###                                                                        ###
##############################################################################
#                                                                            #
# This CIF contains the data in a paper accepted for publication in Acta     #
# Crystallographica Section E. It conforms to the requirements of Notes      #
# for Authors for Section E, and has been peer reviewed under the auspices   #
# of the IUCr Commission on Journals.                                        #
#                                                                            #
# Full details of the Crystallographic Information File format               #
# are given in the paper "The Crystallographic Information File (CIF):       #
# a New Standard Archive File for Crystallography" by S. R. Hall, F. H.      #
# Allen and I. D. Brown [Acta Cryst. (1991), A47, 655-685].                  #
#                                                                            #
# The current version of the core CIF dictionary is obtainable from          #
# ftp://ftp.iucr.org/pub/cif_core.dic. The current version number is 2.4.    #
#                                                                            #
# Software is freely available for graphical display of the structure(s) in  #
# this CIF.  For information consult the CIF home page http://www.iucr.org/  #
# cif/home.html                                                              #
#                                                                            #
# This file may be used for bona fide research purposes within the           #
# scientific community so long as proper attribution is given to the journal # 
# article from which it was obtained.                                        #
#                                                                            #
##############################################################################
                                             
data_global
_audit_creation_method     SHELXL-97
_journal_date_recd_electronic     2008-11-03
_journal_date_accepted     2008-11-09
_journal_name_full     'Acta Crystallographica, Section E'
_journal_year     2008
_journal_volume     64
_journal_issue     12
_journal_page_first     o2334
_journal_page_last     o2334
_journal_paper_category     QO
_journal_coeditor_code     HB2836
_publ_contact_author_name     'Prof. Deliang Cui'
_publ_contact_author_address
;
State Key Lab of Crystal Materials
ShandongUniversity
Jinan 250100
People's Republic of China
;
_publ_contact_author_email     cuidl@sdu.edu.cn
_publ_contact_author_fax     '86 531 88361856'
_publ_contact_author_phone     '86 531 88361856'
_publ_section_title
;
6-Bromo-2-naphthol--piperazine (2/1)
;
loop_
    _publ_author_name
    _publ_author_footnote
    _publ_author_address
    'Yan Tian' ?
;
State Key Laboratory of Crystalline Materials
Shandong University
Jinan 250100
People's Republic of China
and
School of Chemistry & Chemical Engineering
Shandong University
Jinan 250100
People's Republic of China
;
    'Deliang Cui' ?
;
State Key Laboratory of Crystalline Materials
Shandong University
Jinan 250100
People's Republic of China
and
School of Chemistry & Chemical Engineering
Shandong University
Jinan 250100
People's Republic of China
;
data_I
_audit_creation_method     SHELXL-97
_chemical_name_systematic
;
6-Bromo-2-naphthol--piperazine (2/1)
;
_chemical_name_common     ?
_chemical_formula_moiety     '2(C10 H7 Br O), C4 H10 N2'
_chemical_formula_sum     'C24 H24 Br2 N2 O2'
_chemical_formula_iupac     '2C10 H7 Br O, C4 H10 N2'
_chemical_formula_weight     532.27
_chemical_melting_point     ?
_symmetry_cell_setting     Monoclinic
_symmetry_space_group_name_H-M     'P 21/n'
_symmetry_space_group_name_Hall     '-P 2yn'
loop_
    _symmetry_equiv_pos_as_xyz
    'x, y, z'
    '-x+1/2, y+1/2, -z+1/2'
    '-x, -y, -z'
    'x-1/2, -y-1/2, z-1/2'
_cell_length_a     10.1327(4)
_cell_length_b     16.2494(7)
_cell_length_c     14.3499(5)
_cell_angle_alpha     90.00
_cell_angle_beta     108.238(2)
_cell_angle_gamma     90.00
_cell_volume     2244.02(15)
_cell_formula_units_Z     4
_cell_measurement_reflns_used     3655
_cell_measurement_theta_min     2.51
_cell_measurement_theta_max     27.54
_cell_measurement_temperature     296(2)
_exptl_crystal_description     plate
_exptl_crystal_colour     colourless
_exptl_crystal_size_max     0.30
_exptl_crystal_size_mid     0.30
_exptl_crystal_size_min     0.10
_exptl_crystal_density_diffrn     1.575
_exptl_crystal_density_meas     ?
_exptl_crystal_density_method     'not measured'
_exptl_crystal_F_000     1072
_exptl_absorpt_coefficient_mu     3.635
_exptl_absorpt_correction_type     multi-scan
_exptl_absorpt_process_details     '(SADABS; Bruker, 2001)'
_exptl_absorpt_correction_T_min     0.409
_exptl_absorpt_correction_T_max     0.713
_exptl_special_details
;
;
_diffrn_ambient_temperature     296(2)
_diffrn_radiation_type     MoK\a
_diffrn_radiation_wavelength     0.71073
_diffrn_radiation_source     'fine-focus sealed tube'
_diffrn_radiation_monochromator     graphite
_diffrn_measurement_device_type     'Bruker SMART CCD'
_diffrn_measurement_method     \w
_diffrn_detector_area_resol_mean     9.00
_diffrn_reflns_number     16751
_diffrn_reflns_av_R_equivalents     0.0349
_diffrn_reflns_av_sigmaI/netI     0.0498
_diffrn_reflns_theta_min     1.95
_diffrn_reflns_theta_max     27.64
_diffrn_reflns_theta_full     27.64
_diffrn_measured_fraction_theta_max     0.989
_diffrn_measured_fraction_theta_full     0.989
_diffrn_reflns_limit_h_min     -13
_diffrn_reflns_limit_h_max     13
_diffrn_reflns_limit_k_min     -20
_diffrn_reflns_limit_k_max     21
_diffrn_reflns_limit_l_min     -18
_diffrn_reflns_limit_l_max     18
_diffrn_standards_number     ?
_diffrn_standards_interval_count     ?
_diffrn_standards_interval_time     ?
_diffrn_standards_decay_%     ?
_refine_special_details
;
Refinement of <i>F</i>^2^ against ALL reflections. The weighted <i>R</i>-factor
<i>wR</i> and goodness of fit <i>S</i> are based on <i>F</i>^2^, conventional
<i>R</i>-factors <i>R</i> are based on <i>F</i>, with <i>F</i> set to zero for
negative <i>F</i>^2^. The threshold expression of <i>F</i>^2^ >
\s(<i>F</i>^2^) is used only for calculating <i>R</i>-factors(gt) <i>etc</i>.
and is not relevant to the choice of reflections for refinement.
<i>R</i>-factors based on <i>F</i>^2^ are statistically about twice as large
as those based on <i>F</i>, and <i>R</i>- factors based on ALL data will be
even larger.
;
_reflns_number_total     5164
_reflns_number_gt     2857
_reflns_threshold_expression     I>2\s(I)
_refine_ls_structure_factor_coef     Fsqd
_refine_ls_matrix_type     full
_refine_ls_R_factor_all     0.0993
_refine_ls_R_factor_gt     0.0405
_refine_ls_wR_factor_gt     0.0888
_refine_ls_wR_factor_ref     0.1071
_refine_ls_goodness_of_fit_ref     1.001
_refine_ls_restrained_S_all     1.001
_refine_ls_number_reflns     5164
_refine_ls_number_parameters     271
_refine_ls_number_restraints     0
_refine_ls_hydrogen_treatment     constr
_refine_ls_weighting_scheme     calc
_refine_ls_weighting_details
          'calc w=1/[\s^2^(Fo^2^)+(0.046P)^2^+0.5753P] where P=(Fo^2^+2Fc^2^)/3'
_atom_sites_solution_hydrogens     geom
_atom_sites_solution_primary     direct
_atom_sites_solution_secondary     difmap
_refine_ls_shift/su_max     0.001
_refine_ls_shift/su_mean     0.000
_refine_diff_density_max     0.522
_refine_diff_density_min     -0.394
_refine_ls_extinction_method     none
_refine_ls_extinction_coef     ?
loop_
    _atom_type_symbol
    _atom_type_description
    _atom_type_scat_dispersion_real
    _atom_type_scat_dispersion_imag
    _atom_type_scat_source
    'C' 'C' 0.0033 0.0016
                         'International Tables Vol C Tables 4.2.6.8 and 6.1.1.4'
    'H' 'H' 0.0000 0.0000
                         'International Tables Vol C Tables 4.2.6.8 and 6.1.1.4'
    'N' 'N' 0.0061 0.0033
                         'International Tables Vol C Tables 4.2.6.8 and 6.1.1.4'
    'O' 'O' 0.0106 0.0060
                         'International Tables Vol C Tables 4.2.6.8 and 6.1.1.4'
    'Br' 'Br' -0.2901 2.4595
                         'International Tables Vol C Tables 4.2.6.8 and 6.1.1.4'
_computing_data_collection     'SMART (Bruker, 2001)'
_computing_cell_refinement     'SAINT (Bruker, 2001)'
_computing_data_reduction     'SAINT (Bruker, 2001)'
_computing_structure_solution     'SHELXS97 (Sheldrick, 2008)'
_computing_structure_refinement     'SHELXL97 (Sheldrick, 2008)'
_computing_molecular_graphics     'SHELXTL (Sheldrick, 2008)'
_computing_publication_material     'SHELXTL (Sheldrick, 2008)'
loop_
    _atom_site_type_symbol
    _atom_site_label
    _atom_site_fract_x
    _atom_site_fract_y
    _atom_site_fract_z
    _atom_site_U_iso_or_equiv
    _atom_site_adp_type
    _atom_site_calc_flag
    _atom_site_refinement_flags
    _atom_site_occupancy
    _atom_site_disorder_assembly
    _atom_site_disorder_group
    Br Br1 0.90393(4) 0.69713(3) 1.25794(3) 0.07368(16) Uani d . 1 . .
    O O1 0.5253(2) 0.59439(15) 0.67377(16) 0.0644(7) Uani d . 1 . .
    H H1B 0.4423 0.5842 0.6586 0.097 Uiso d R 1 . .
    C C1 0.6945(3) 0.6429(2) 0.8149(2) 0.0513(8) Uani d . 1 . .
    H H1A 0.7491 0.6579 0.7762 0.062 Uiso calc R 1 . .
    C C2 0.5696(3) 0.6067(2) 0.7733(2) 0.0500(8) Uani d . 1 . .
    C C3 0.4883(3) 0.5817(2) 0.8315(2) 0.0528(8) Uani d . 1 . .
    H H3A 0.4037 0.5556 0.8023 0.063 Uiso calc R 1 . .
    C C4 0.5317(3) 0.59511(19) 0.9301(2) 0.0521(8) Uani d . 1 . .
    H H4A 0.4763 0.5783 0.9674 0.062 Uiso calc R 1 . .
    C C5 0.6582(3) 0.63370(18) 0.9756(2) 0.0452(8) Uani d . 1 . .
    C C6 0.7088(3) 0.64743(19) 1.0793(2) 0.0520(8) Uani d . 1 . .
    H H6A 0.6553 0.6318 1.1184 0.062 Uiso calc R 1 . .
    C C7 0.8328(3) 0.6827(2) 1.1201(2) 0.0518(8) Uani d . 1 . .
    C C8 0.9161(3) 0.70853(19) 1.0628(3) 0.0567(9) Uani d . 1 . .
    H H8A 1.0010 0.7341 1.0924 0.068 Uiso calc R 1 . .
    C C9 0.8716(3) 0.6958(2) 0.9645(3) 0.0558(9) Uani d . 1 . .
    H H9A 0.9273 0.7122 0.9272 0.067 Uiso calc R 1 . .
    C C10 0.7427(3) 0.65831(18) 0.9179(2) 0.0445(7) Uani d . 1 . .
    C C21 0.1839(3) 0.6015(2) 0.5035(3) 0.0640(10) Uani d . 1 . .
    H H21A 0.1860 0.6602 0.5158 0.077 Uiso calc R 1 . .
    H H21B 0.0877 0.5847 0.4757 0.077 Uiso calc R 1 . .
    C C22 0.2618(3) 0.5824(2) 0.4333(2) 0.0560(9) Uani d . 1 . .
    H H22A 0.2186 0.6104 0.3715 0.067 Uiso calc R 1 . .
    H H22B 0.3567 0.6020 0.4597 0.067 Uiso calc R 1 . .
    C C23 0.3232(3) 0.4493(2) 0.5094(2) 0.0601(9) Uani d . 1 . .
    H H23A 0.4194 0.4658 0.5383 0.072 Uiso calc R 1 . .
    H H23B 0.3209 0.3905 0.4974 0.072 Uiso calc R 1 . .
    C C24 0.2437(4) 0.4687(3) 0.5782(3) 0.0710(11) Uani d . 1 . .
    H H24A 0.1480 0.4510 0.5501 0.085 Uiso calc R 1 . .
    H H24B 0.2838 0.4396 0.6396 0.085 Uiso calc R 1 . .
    N N1 0.2484(3) 0.5572(2) 0.5960(2) 0.0669(8) Uani d . 1 . .
    H H1C 0.1994 0.5750 0.6287 0.100 Uiso d R 1 . .
    N N2 0.2616(3) 0.49323(18) 0.41684(19) 0.0567(7) Uani d . 1 . .
    H H2A 0.3047 0.4879 0.3813 0.085 Uiso d R 1 . .
    Br Br2 0.41434(4) 0.63994(3) 1.24310(3) 0.07881(17) Uani d . 1 . .
    O O2 -0.0266(2) 0.59459(14) 0.65772(15) 0.0587(6) Uani d . 1 . .
    H H2B -0.0912 0.5604 0.6430 0.088 Uiso d R 1 . .
    C C11 0.1170(3) 0.65519(19) 0.8032(2) 0.0436(7) Uani d . 1 . .
    H H11A 0.1287 0.7005 0.7670 0.052 Uiso calc R 1 . .
    C C12 0.0343(3) 0.59134(18) 0.7567(2) 0.0429(7) Uani d . 1 . .
    C C13 0.0169(3) 0.52264(18) 0.8108(2) 0.0470(8) Uani d . 1 . .
    H H13A -0.0407 0.4797 0.7795 0.056 Uiso calc R 1 . .
    C C14 0.0843(3) 0.51849(18) 0.9094(2) 0.0450(7) Uani d . 1 . .
    H H14A 0.0734 0.4720 0.9441 0.054 Uiso calc R 1 . .
    C C15 0.1700(3) 0.58307(17) 0.9598(2) 0.0388(7) Uani d . 1 . .
    C C16 0.2394(3) 0.58006(19) 1.0613(2) 0.0458(8) Uani d . 1 . .
    H H16A 0.2318 0.5338 1.0973 0.055 Uiso calc R 1 . .
    C C17 0.3176(3) 0.6450(2) 1.1062(2) 0.0489(8) Uani d . 1 . .
    C C18 0.3303(3) 0.7159(2) 1.0545(2) 0.0533(8) Uani d . 1 . .
    H H18A 0.3826 0.7603 1.0873 0.064 Uiso calc R 1 . .
    C C19 0.2665(3) 0.71977(19) 0.9567(2) 0.0499(8) Uani d . 1 . .
    H H19A 0.2765 0.7668 0.9225 0.060 Uiso calc R 1 . .
    C C20 0.1845(3) 0.65347(18) 0.9052(2) 0.0395(7) Uani d . 1 . .
loop_
    _atom_site_aniso_label
    _atom_site_aniso_U_11
    _atom_site_aniso_U_22
    _atom_site_aniso_U_33
    _atom_site_aniso_U_12
    _atom_site_aniso_U_13
    _atom_site_aniso_U_23
    Br1 0.0786(3) 0.0808(3) 0.0568(3) -0.0023(2) 0.0141(2) -0.0183(2)
    O1 0.0537(13) 0.0915(19) 0.0459(14) 0.0005(13) 0.0124(11) -0.0070(13)
    C1 0.049(2) 0.055(2) 0.054(2) 0.0111(16) 0.0221(17) 0.0048(16)
    C2 0.0456(19) 0.054(2) 0.049(2) 0.0120(16) 0.0124(16) 0.0006(16)
    C3 0.0442(18) 0.060(2) 0.053(2) 0.0006(16) 0.0131(16) -0.0032(17)
    C4 0.0430(18) 0.058(2) 0.060(2) 0.0009(16) 0.0223(16) 0.0040(17)
    C5 0.0406(17) 0.0422(18) 0.055(2) 0.0082(15) 0.0182(15) 0.0014(15)
    C6 0.051(2) 0.053(2) 0.055(2) 0.0066(17) 0.0208(17) -0.0032(17)
    C7 0.052(2) 0.047(2) 0.053(2) 0.0073(16) 0.0131(17) -0.0075(16)
    C8 0.051(2) 0.048(2) 0.069(2) 0.0036(16) 0.0162(18) -0.0050(17)
    C9 0.050(2) 0.054(2) 0.069(2) 0.0040(17) 0.0269(18) 0.0024(18)
    C10 0.0386(17) 0.0399(18) 0.057(2) 0.0070(14) 0.0179(15) 0.0027(15)
    C21 0.0451(19) 0.072(3) 0.073(3) 0.0027(18) 0.0160(18) -0.006(2)
    C22 0.0477(19) 0.067(2) 0.051(2) -0.0040(18) 0.0116(16) 0.0067(17)
    C23 0.0415(18) 0.061(2) 0.072(2) -0.0067(17) 0.0090(17) -0.0002(19)
    C24 0.045(2) 0.107(3) 0.056(2) -0.016(2) 0.0079(17) 0.021(2)
    N1 0.0517(17) 0.103(3) 0.0512(18) -0.0028(17) 0.0240(14) -0.0125(18)
    N2 0.0468(15) 0.073(2) 0.0480(16) -0.0084(15) 0.0109(13) -0.0097(15)
    Br2 0.0957(3) 0.0887(3) 0.0446(2) -0.0178(2) 0.0114(2) -0.00418(19)
    O2 0.0544(13) 0.0687(16) 0.0464(14) -0.0138(12) 0.0064(11) 0.0010(11)
    C11 0.0386(17) 0.0419(18) 0.0513(19) 0.0011(14) 0.0153(15) 0.0094(15)
    C12 0.0347(16) 0.047(2) 0.0464(19) 0.0035(15) 0.0110(14) 0.0000(15)
    C13 0.0427(17) 0.0382(18) 0.056(2) -0.0048(14) 0.0095(15) -0.0056(15)
    C14 0.0477(17) 0.0337(17) 0.054(2) 0.0003(15) 0.0163(15) 0.0046(15)
    C15 0.0359(16) 0.0357(17) 0.0458(18) 0.0038(13) 0.0141(14) 0.0001(14)
    C16 0.0447(18) 0.0460(19) 0.049(2) 0.0014(15) 0.0182(15) 0.0042(15)
    C17 0.0495(18) 0.056(2) 0.0416(18) 0.0002(16) 0.0151(15) -0.0034(16)
    C18 0.057(2) 0.049(2) 0.055(2) -0.0079(16) 0.0181(17) -0.0094(16)
    C19 0.057(2) 0.0390(19) 0.054(2) -0.0082(15) 0.0184(17) -0.0020(15)
    C20 0.0337(15) 0.0402(18) 0.0458(18) 0.0044(13) 0.0144(14) 0.0004(14)
_geom_special_details
;
All e.s.d.'s (except the e.s.d. in the dihedral angle between two l.s. planes)
are estimated using the full covariance matrix. The cell e.s.d.'s are taken
into account individually in the estimation of e.s.d.'s in distances, angles
and torsion angles; correlations between e.s.d.'s in cell parameters are only
used when they are defined by crystal symmetry. An approximate (isotropic)
treatment of cell e.s.d.'s is used for estimating e.s.d.'s involving l.s.
planes.
;
loop_
    _geom_bond_atom_site_label_1
    _geom_bond_atom_site_label_2
    _geom_bond_site_symmetry_2
    _geom_bond_distance
    _geom_bond_publ_flag
    Br1 C7 . 1.896(3) ?
    O1 C2 . 1.371(4) ?
    O1 H1B . 0.8168 ?
    C1 C2 . 1.353(4) ?
    C1 C10 . 1.427(4) ?
    C1 H1A . 0.9300 ?
    C2 C3 . 1.405(4) ?
    C3 C4 . 1.361(4) ?
    C3 H3A . 0.9300 ?
    C4 C5 . 1.392(4) ?
    C4 H4A . 0.9300 ?
    C5 C10 . 1.423(4) ?
    C5 C6 . 1.431(4) ?
    C6 C7 . 1.338(4) ?
    C6 H6A . 0.9300 ?
    C7 C8 . 1.414(5) ?
    C8 C9 . 1.355(4) ?
    C8 H8A . 0.9300 ?
    C9 C10 . 1.406(4) ?
    C9 H9A . 0.9300 ?
    C21 N1 . 1.470(4) ?
    C21 C22 . 1.495(4) ?
    C21 H21A . 0.9700 ?
    C21 H21B . 0.9700 ?
    C22 N2 . 1.468(4) ?
    C22 H22A . 0.9700 ?
    C22 H22B . 0.9700 ?
    C23 N2 . 1.464(4) ?
    C23 C24 . 1.490(5) ?
    C23 H23A . 0.9700 ?
    C23 H23B . 0.9700 ?
    C24 N1 . 1.460(5) ?
    C24 H24A . 0.9700 ?
    C24 H24B . 0.9700 ?
    N1 H1C . 0.8336 ?
    N2 H2A . 0.7730 ?
    Br2 C17 . 1.903(3) ?
    O2 C12 . 1.360(3) ?
    O2 H2B . 0.8329 ?
    C11 C12 . 1.369(4) ?
    C11 C20 . 1.408(4) ?
    C11 H11A . 0.9300 ?
    C12 C13 . 1.403(4) ?
    C13 C14 . 1.367(4) ?
    C13 H13A . 0.9300 ?
    C14 C15 . 1.409(4) ?
    C14 H14A . 0.9300 ?
    C15 C16 . 1.406(4) ?
    C15 C20 . 1.420(4) ?
    C16 C17 . 1.356(4) ?
    C16 H16A . 0.9300 ?
    C17 C18 . 1.398(4) ?
    C18 C19 . 1.350(4) ?
    C18 H18A . 0.9300 ?
    C19 C20 . 1.419(4) ?
    C19 H19A . 0.9300 ?
loop_
    _geom_angle_atom_site_label_1
    _geom_angle_atom_site_label_2
    _geom_angle_atom_site_label_3
    _geom_angle_site_symmetry_1
    _geom_angle_site_symmetry_3
    _geom_angle
    _geom_angle_publ_flag
    C2 O1 H1B . . 106.3 ?
    C2 C1 C10 . . 120.2(3) ?
    C2 C1 H1A . . 119.9 ?
    C10 C1 H1A . . 119.9 ?
    C1 C2 O1 . . 118.7(3) ?
    C1 C2 C3 . . 120.3(3) ?
    O1 C2 C3 . . 121.0(3) ?
    C4 C3 C2 . . 120.8(3) ?
    C4 C3 H3A . . 119.6 ?
    C2 C3 H3A . . 119.6 ?
    C3 C4 C5 . . 120.7(3) ?
    C3 C4 H4A . . 119.6 ?
    C5 C4 H4A . . 119.6 ?
    C4 C5 C10 . . 119.1(3) ?
    C4 C5 C6 . . 122.4(3) ?
    C10 C5 C6 . . 118.4(3) ?
    C7 C6 C5 . . 120.3(3) ?
    C7 C6 H6A . . 119.9 ?
    C5 C6 H6A . . 119.9 ?
    C6 C7 C8 . . 121.4(3) ?
    C6 C7 Br1 . . 120.6(3) ?
    C8 C7 Br1 . . 118.0(3) ?
    C9 C8 C7 . . 119.7(3) ?
    C9 C8 H8A . . 120.1 ?
    C7 C8 H8A . . 120.1 ?
    C8 C9 C10 . . 121.2(3) ?
    C8 C9 H9A . . 119.4 ?
    C10 C9 H9A . . 119.4 ?
    C9 C10 C5 . . 118.9(3) ?
    C9 C10 C1 . . 122.3(3) ?
    C5 C10 C1 . . 118.8(3) ?
    N1 C21 C22 . . 109.2(3) ?
    N1 C21 H21A . . 109.9 ?
    C22 C21 H21A . . 109.9 ?
    N1 C21 H21B . . 109.9 ?
    C22 C21 H21B . . 109.9 ?
    H21A C21 H21B . . 108.3 ?
    N2 C22 C21 . . 109.8(3) ?
    N2 C22 H22A . . 109.7 ?
    C21 C22 H22A . . 109.7 ?
    N2 C22 H22B . . 109.7 ?
    C21 C22 H22B . . 109.7 ?
    H22A C22 H22B . . 108.2 ?
    N2 C23 C24 . . 109.4(3) ?
    N2 C23 H23A . . 109.8 ?
    C24 C23 H23A . . 109.8 ?
    N2 C23 H23B . . 109.8 ?
    C24 C23 H23B . . 109.8 ?
    H23A C23 H23B . . 108.2 ?
    N1 C24 C23 . . 109.2(3) ?
    N1 C24 H24A . . 109.8 ?
    C23 C24 H24A . . 109.8 ?
    N1 C24 H24B . . 109.8 ?
    C23 C24 H24B . . 109.8 ?
    H24A C24 H24B . . 108.3 ?
    C24 N1 C21 . . 110.0(3) ?
    C24 N1 H1C . . 116.5 ?
    C21 N1 H1C . . 99.4 ?
    C23 N2 C22 . . 110.9(3) ?
    C23 N2 H2A . . 112.0 ?
    C22 N2 H2A . . 104.1 ?
    C12 O2 H2B . . 107.6 ?
    C12 C11 C20 . . 121.1(3) ?
    C12 C11 H11A . . 119.5 ?
    C20 C11 H11A . . 119.5 ?
    O2 C12 C11 . . 119.3(3) ?
    O2 C12 C13 . . 121.0(3) ?
    C11 C12 C13 . . 119.8(3) ?
    C14 C13 C12 . . 120.3(3) ?
    C14 C13 H13A . . 119.9 ?
    C12 C13 H13A . . 119.9 ?
    C13 C14 C15 . . 121.5(3) ?
    C13 C14 H14A . . 119.3 ?
    C15 C14 H14A . . 119.3 ?
    C16 C15 C14 . . 122.3(3) ?
    C16 C15 C20 . . 119.7(3) ?
    C14 C15 C20 . . 118.1(3) ?
    C17 C16 C15 . . 119.6(3) ?
    C17 C16 H16A . . 120.2 ?
    C15 C16 H16A . . 120.2 ?
    C16 C17 C18 . . 121.7(3) ?
    C16 C17 Br2 . . 119.5(2) ?
    C18 C17 Br2 . . 118.7(2) ?
    C19 C18 C17 . . 119.7(3) ?
    C19 C18 H18A . . 120.1 ?
    C17 C18 H18A . . 120.1 ?
    C18 C19 C20 . . 121.2(3) ?
    C18 C19 H19A . . 119.4 ?
    C20 C19 H19A . . 119.4 ?
    C11 C20 C19 . . 122.8(3) ?
    C11 C20 C15 . . 119.3(3) ?
    C19 C20 C15 . . 117.9(3) ?
loop_
    _geom_torsion_atom_site_label_1
    _geom_torsion_atom_site_label_2
    _geom_torsion_atom_site_label_3
    _geom_torsion_atom_site_label_4
    _geom_torsion_site_symmetry_1
    _geom_torsion_site_symmetry_2
    _geom_torsion_site_symmetry_3
    _geom_torsion_site_symmetry_4
    _geom_torsion
    _geom_torsion_publ_flag
    C10 C1 C2 O1 . . . . 178.7(3) ?
    C10 C1 C2 C3 . . . . -1.9(5) ?
    C1 C2 C3 C4 . . . . 1.6(5) ?
    O1 C2 C3 C4 . . . . -179.0(3) ?
    C2 C3 C4 C5 . . . . -0.3(5) ?
    C3 C4 C5 C10 . . . . -0.7(5) ?
    C3 C4 C5 C6 . . . . -178.7(3) ?
    C4 C5 C6 C7 . . . . 178.1(3) ?
    C10 C5 C6 C7 . . . . 0.1(4) ?
    C5 C6 C7 C8 . . . . 1.0(5) ?
    C5 C6 C7 Br1 . . . . -177.5(2) ?
    C6 C7 C8 C9 . . . . -1.5(5) ?
    Br1 C7 C8 C9 . . . . 177.0(2) ?
    C7 C8 C9 C10 . . . . 0.9(5) ?
    C8 C9 C10 C5 . . . . 0.2(5) ?
    C8 C9 C10 C1 . . . . -178.9(3) ?
    C4 C5 C10 C9 . . . . -178.8(3) ?
    C6 C5 C10 C9 . . . . -0.7(4) ?
    C4 C5 C10 C1 . . . . 0.3(4) ?
    C6 C5 C10 C1 . . . . 178.4(3) ?
    C2 C1 C10 C9 . . . . -179.9(3) ?
    C2 C1 C10 C5 . . . . 1.0(4) ?
    N1 C21 C22 N2 . . . . 58.1(4) ?
    N2 C23 C24 N1 . . . . -59.7(4) ?
    C23 C24 N1 C21 . . . . 61.2(3) ?
    C22 C21 N1 C24 . . . . -60.3(4) ?
    C24 C23 N2 C22 . . . . 58.6(3) ?
    C21 C22 N2 C23 . . . . -58.0(3) ?
    C20 C11 C12 O2 . . . . -178.6(2) ?
    C20 C11 C12 C13 . . . . -0.4(4) ?
    O2 C12 C13 C14 . . . . 176.8(3) ?
    C11 C12 C13 C14 . . . . -1.3(4) ?
    C12 C13 C14 C15 . . . . 1.4(4) ?
    C13 C14 C15 C16 . . . . 179.6(3) ?
    C13 C14 C15 C20 . . . . 0.2(4) ?
    C14 C15 C16 C17 . . . . -178.3(3) ?
    C20 C15 C16 C17 . . . . 1.2(4) ?
    C15 C16 C17 C18 . . . . 0.6(5) ?
    C15 C16 C17 Br2 . . . . -178.8(2) ?
    C16 C17 C18 C19 . . . . -1.7(5) ?
    Br2 C17 C18 C19 . . . . 177.7(2) ?
    C17 C18 C19 C20 . . . . 1.0(5) ?
    C12 C11 C20 C19 . . . . -177.4(3) ?
    C12 C11 C20 C15 . . . . 2.0(4) ?
    C18 C19 C20 C11 . . . . -179.7(3) ?
    C18 C19 C20 C15 . . . . 0.8(4) ?
    C16 C15 C20 C11 . . . . 178.7(3) ?
    C14 C15 C20 C11 . . . . -1.9(4) ?
    C16 C15 C20 C19 . . . . -1.8(4) ?
    C14 C15 C20 C19 . . . . 177.6(3) ?
loop_
    _geom_hbond_atom_site_label_D
    _geom_hbond_atom_site_label_H
    _geom_hbond_atom_site_label_A
    _geom_hbond_site_symmetry_A
    _geom_hbond_distance_DH
    _geom_hbond_distance_HA
    _geom_hbond_distance_DA
    _geom_hbond_angle_DHA
    O1 H1B N1 . 0.82 1.94 2.743(4) 168
    O2 H2B N2 3_566 0.83 1.88 2.694(4) 163
    N1 H1C O2 . 0.83 2.47 3.235(4) 152
    N2 H2A O1 3_666 0.77 2.50 3.184(4) 149
    C4 H4A Cg5 1_555 0.93 2.77 3.471(3) 133
    C14 H14A Cg2 3_667 0.93 2.68 3.371(3) 132
    C16 H16A Cg1 3_667 0.93 2.90 3.570(3) 130
    C21 H21A Cg2 4_464 0.97 2.93 3.831(3) 156
