# Supplementary material for: 6-Bromo-2-naphthol–piperazine (2/1)
Source: Acta Crystallogr Sect E Struct Rep Online. 2008 Nov 13;64(Pt 12):o2334. doi: 10.1107/S1600536808036878 (PMC2960040; doi:10.1107/S1600536808036878)
Supplement: Supplementary file 2 [file e-64-o2334-Isup2.hkl]

# 
# h,k,l, Fc-squared, Fo-squared, sigma(Fo-squared) and status flag 
# 
data_I
_shelx_title ' br6hpz in P2(1)/n' 
_shelx_refln_list_code          4 
_shelx_F_calc_maximum      391.81 
_exptl_crystal_F_000      1072.00 
_reflns_d_resolution_high  0.7660 
 
loop_ 
 _symmetry_equiv_pos_as_xyz 
 'x, y, z' 
 '-x+1/2, y+1/2, -z+1/2' 
 '-x, -y, -z' 
 'x-1/2, -y-1/2, z-1/2' 
 
_cell_length_a    10.1327 
_cell_length_b    16.2494 
_cell_length_c    14.3499 
_cell_angle_alpha  90.000 
_cell_angle_beta  108.238 
_cell_angle_gamma  90.000 
 
_shelx_F_squared_multiplier     1.000 
 
loop_ 
 _refln_index_h 
 _refln_index_k 
 _refln_index_l 
 _refln_F_squared_calc 
 _refln_F_squared_meas 
 _refln_F_squared_sigma 
 _refln_observed_status 
   2   0   0      224.83      392.27      8.42 o 
   4   0   0      243.66      279.75     10.20 o 
   6   0   0     6193.21     5900.84     88.12 o 
   8   0   0        0.43       -7.67     25.95 o 
  10   0   0      113.71      122.81     29.24 o 
  12   0   0      331.65      404.90     42.47 o 
   1   1   0      402.04      400.65      6.15 o 
   2   1   0    27282.17    27670.54    268.09 o 
   3   1   0        0.95       -0.87      2.60 o 
   4   1   0    13708.91    13496.81    115.48 o 
   5   1   0      112.89      109.43      5.24 o 
   6   1   0     2062.72     2144.87     26.18 o 
   7   1   0      258.33      266.53      9.96 o 
   8   1   0     1882.46     1785.21     41.11 o 
   9   1   0        8.72       24.86     19.27 o 
  10   1   0       79.97      114.55     20.66 o 
  11   1   0        4.52       32.37     22.39 o 
  12   1   0        2.20        6.64     32.93 o 
   0   2   0      589.97      626.87     20.40 o 
   1   2   0     1123.90     1098.58     28.15 o 
   2   2   0      195.25      152.07      3.97 o 
   3   2   0       90.26       95.35      3.29 o 
   4   2   0    18002.72    18361.50    140.08 o 
   5   2   0       37.18       35.70      4.03 o 
   6   2   0      984.32      935.24     13.22 o 
   7   2   0       60.52       58.34      6.31 o 
   8   2   0       66.07       63.51     12.18 o 
   9   2   0       68.58       51.54     19.02 o 
  10   2   0      276.58      259.92     26.39 o 
  11   2   0       10.24       24.08     27.91 o 
  12   2   0        4.98        2.65     26.08 o 
   1   3   0      334.40      380.76     12.34 o 
   2   3   0    18459.42    20125.04    212.89 o 
   3   3   0      926.48      841.68     13.39 o 
   4   3   0      944.01      962.34     12.07 o 
   5   3   0      892.03      886.14     19.61 o 
   6   3   0      139.80      188.26      9.49 o 
   7   3   0      244.63      274.65     11.08 o 
   8   3   0        8.43        0.51     13.37 o 
   9   3   0       45.06       91.18     39.56 o 
  10   3   0       12.84        3.72     23.00 o 
  11   3   0        6.30       15.12     26.74 o 
  12   3   0       21.02      -18.74     25.29 o 
   0   4   0    37124.18    38011.97    875.26 o 
   1   4   0     9691.83     9893.33    165.60 o 
   2   4   0     1568.78     1473.54     21.23 o 
   3   4   0      714.66      599.52     11.19 o 
   4   4   0      140.73      167.73      5.43 o 
   5   4   0      240.68      278.11      9.62 o 
   6   4   0      103.01      126.11      8.15 o 
   7   4   0     1377.41     1400.15     24.93 o 
   8   4   0      574.64      628.89     21.19 o 
   9   4   0       13.45       33.24     20.42 o 
  10   4   0        6.83        9.19     23.23 o 
  11   4   0        8.44       -3.75     25.90 o 
  12   4   0        2.98      -27.21     27.21 o 
   1   5   0    34029.01    34057.32    504.78 o 
   2   5   0     3013.75     3039.44     40.30 o 
   3   5   0       77.54       65.63      6.98 o 
   4   5   0     4542.80     4726.19     46.06 o 
   5   5   0     7161.80     7258.89     65.25 o 
   6   5   0       41.39       33.33     10.42 o 
   7   5   0      336.00      383.92     16.24 o 
   8   5   0       61.34       53.40     15.89 o 
   9   5   0      153.86      135.78     21.88 o 
  10   5   0      110.39      138.19     24.25 o 
  11   5   0      110.48       88.34     26.72 o 
  12   5   0        4.24       46.19     53.53 o 
   0   6   0     2252.38     2486.41     70.99 o 
   1   6   0     5510.56     5602.70    100.61 o 
   2   6   0     1312.88     1511.21     39.41 o 
   3   6   0    16809.38    16627.99    163.28 o 
   4   6   0     6523.13     6505.22     67.27 o 
   5   6   0        7.15       13.37      5.56 o 
   6   6   0     1857.39     1754.44     24.75 o 
   7   6   0     1414.30     1340.62     39.12 o 
   8   6   0        7.01       10.71     14.21 o 
   9   6   0      719.53      753.60     29.48 o 
  10   6   0      222.69      196.89     25.37 o 
  11   6   0        0.77       79.81     54.51 o 
   1   7   0    12298.37    11901.61    167.18 o 
   2   7   0     3555.74     3625.60     43.70 o 
   3   7   0     2336.88     2533.66     32.66 o 
   4   7   0      276.89      277.23      9.23 o 
   5   7   0     3960.18     3882.86     50.98 o 
   6   7   0      212.63      226.44     13.89 o 
   7   7   0     1053.24     1178.00     28.01 o 
   8   7   0        8.66       11.95     14.47 o 
   9   7   0       25.43      -17.37     21.14 o 
  10   7   0       13.46       64.79     44.23 o 
  11   7   0       36.27       23.34     54.67 o 
   0   8   0      418.49      400.52     19.00 o 
   1   8   0       92.19      122.73     10.21 o 
   2   8   0       85.87       95.70      8.68 o 
   3   8   0    18305.90    18984.97    205.67 o 
   4   8   0      301.01      268.94     10.42 o 
   5   8   0       77.30       98.99      9.10 o 
   6   8   0       12.98        6.39     13.17 o 
   7   8   0      212.72      199.35     20.10 o 
   8   8   0      304.08      286.48     27.71 o 
   9   8   0      198.78      155.21     49.12 o 
  10   8   0        4.77       35.58     51.41 o 
  11   8   0      101.90       72.63     58.10 o 
   1   9   0       59.25       72.92     11.99 o 
   2   9   0     1447.18     1507.58     24.03 o 
   3   9   0        5.39       14.34      7.72 o 
   4   9   0      174.30      176.58      9.59 o 
   5   9   0       70.11       69.01     11.47 o 
   6   9   0      193.00      201.66     22.37 o 
   7   9   0       12.41        4.73     18.62 o 
   8   9   0      107.49      110.61     27.45 o 
   9   9   0       22.30       57.12     43.58 o 
  10   9   0       14.78       55.33     47.98 o 
  11   9   0       11.46        4.90     59.57 o 
   0  10   0     1435.22     1488.74     67.57 o 
   1  10   0        8.48        4.73     12.60 o 
   2  10   0     2544.20     2562.50     43.39 o 
   3  10   0     1459.82     1523.05     30.02 o 
   4  10   0        1.09        5.15     13.68 o 
   5  10   0       94.87      110.88     18.94 o 
   6  10   0       35.67       30.54     17.58 o 
   7  10   0        0.41        6.39     21.57 o 
   8  10   0       33.99       25.52     26.63 o 
   9  10   0       48.73       23.84     34.19 o 
  10  10   0        7.87      -43.41     53.86 o 
   1  11   0     4049.69     3867.68     56.62 o 
   2  11   0     1261.55     1270.73     42.62 o 
   3  11   0     1749.60     1712.32     46.54 o 
   4  11   0       15.69       24.83     15.11 o 
   5  11   0      211.50      207.80     18.15 o 
   6  11   0       49.99       31.59     19.15 o 
   7  11   0      204.76      215.73     28.23 o 
   8  11   0      108.90       78.87     31.01 o 
   9  11   0       34.57       28.92     28.86 o 
  10  11   0        0.06      -24.15     55.98 o 
   0  12   0      239.77      270.47     23.48 o 
   1  12   0     1706.21     1810.29     66.79 o 
   2  12   0      163.20      197.46     19.99 o 
   3  12   0     2305.76     2257.67     48.40 o 
   4  12   0     1551.09     1528.84     41.19 o 
   5  12   0       99.75      110.02     18.09 o 
   6  12   0      290.50      301.45     29.58 o 
   7  12   0      307.68      202.02     32.41 o 
   8  12   0       86.54      113.69     33.54 o 
   9  12   0        9.80       22.12     50.43 o 
  10  12   0       22.21       30.68     60.71 o 
   1  13   0     1034.76     1095.80     68.71 o 
   2  13   0     1695.43     1783.54     43.79 o 
   3  13   0       89.19       83.43     21.24 o 
   4  13   0     1233.68     1171.40     43.08 o 
   5  13   0      228.36      198.33     21.42 o 
   6  13   0       25.00       -4.24     43.08 o 
   7  13   0       60.46       52.17     29.87 o 
   8  13   0       84.58      112.25     34.76 o 
   9  13   0      108.34       31.25     37.13 o 
   0  14   0     1857.40     1732.73     78.01 o 
   1  14   0      981.74     1006.84     45.04 o 
   2  14   0      202.02      170.50     22.55 o 
   3  14   0      670.78      636.68     29.66 o 
   4  14   0       64.03       84.44     20.71 o 
   5  14   0      218.54      193.72     30.69 o 
   6  14   0      100.19       86.46     26.06 o 
   7  14   0       19.89      -29.52     30.57 o 
   8  14   0        0.02       -9.79     35.20 o 
   9  14   0       27.81      -17.06     38.53 o 
   1  15   0        1.23      -20.24     28.41 o 
   2  15   0       34.44        0.07     28.73 o 
   3  15   0        3.42       22.99     27.71 o 
   4  15   0       16.68       31.49     20.96 o 
   5  15   0      205.04      182.12     23.77 o 
   6  15   0       25.51       29.31     30.99 o 
   7  15   0        0.52        3.73     34.85 o 
   8  15   0        8.21      -39.25     39.25 o 
   0  16   0      389.90      377.16     51.90 o 
   1  16   0       33.47       -5.83     28.93 o 
   2  16   0       10.48       30.77     31.53 o 
   3  16   0       13.22       64.79     32.37 o 
   4  16   0      246.63      260.49     30.51 o 
   5  16   0       47.85       40.73     24.39 o 
   6  16   0       18.45       -4.22     28.19 o 
   7  16   0       24.45      -35.91     36.25 o 
   8  16   0        1.36      -22.08     39.87 o 
   1  17   0       46.58      -12.50     33.65 o 
   2  17   0      195.74      197.62     39.46 o 
   3  17   0        5.04       23.97     39.09 o 
   4  17   0      113.01       99.87     28.70 o 
   5  17   0       34.20       16.26     28.66 o 
   6  17   0        1.55      -34.84     39.35 o 
   7  17   0        4.15      -10.99     37.78 o 
   0  18   0      767.97      876.08     75.73 o 
   1  18   0        1.30      -12.00     44.07 o 
   2  18   0      112.26       62.27     37.70 o 
   3  18   0       15.97        1.48     42.84 o 
   4  18   0       52.91       49.63     30.13 o 
   5  18   0      163.80      201.86     43.88 o 
   6  18   0        1.58      -11.86     39.71 o 
   1  19   0        0.19      -36.74     36.74 o 
   2  19   0       75.36      115.93     44.05 o 
   3  19   0        1.12      -18.03     40.80 o 
   4  19   0      147.05      149.26     34.84 o 
   5  19   0       22.19       40.73     43.64 o 
   0  20   0      102.20      217.88     61.85 o 
   1  20   0        1.13      -43.02     43.02 o 
   2  20   0        0.66      -41.52     41.52 o 
   3  20   0        0.23        9.74     32.85 o 
   4  20   0       38.55        1.98     34.81 o 
   1  21   0        9.14       14.79     45.34 o 
 -11   0   1       34.50       68.12     33.75 o 
  -9   0   1        1.65      -32.48     32.48 o 
  -7   0   1      592.47      547.12     22.84 o 
  -5   0   1       66.23       76.61      7.78 o 
  -3   0   1      629.51      665.53     12.19 o 
   1   0   1      259.54      176.34      6.04 o 
   3   0   1       44.59       42.68      4.77 o 
   5   0   1     3869.00     4049.03     53.39 o 
   7   0   1      407.40      463.28     18.52 o 
   9   0   1        1.21      -24.00     24.00 o 
  11   0   1      122.31       91.00     36.09 o 
 -12   1   1       15.15      -10.48     35.41 o 
 -11   1   1        8.81       37.11     22.66 o 
 -10   1   1      112.68      127.02     23.21 o 
  -9   1   1      152.71      163.35     26.18 o 
  -8   1   1       80.96       95.85     10.68 o 
  -7   1   1      160.00      151.70     11.27 o 
  -6   1   1      110.90      107.11      6.50 o 
  -5   1   1      236.96      243.36      6.50 o 
  -4   1   1    10385.01    10641.36     86.71 o 
  -3   1   1      138.70      184.12      6.32 o 
  -2   1   1    13925.19    14842.66    134.47 o 
  -1   1   1      815.92      742.84     12.95 o 
   0   1   1      916.13     1012.67     11.74 o 
   1   1   1       14.25        6.55      2.38 o 
   2   1   1    40384.11    41401.84    377.19 o 
   3   1   1       21.18       12.05      2.44 o 
   4   1   1      642.03      624.20      8.22 o 
   5   1   1      238.57      239.33      5.80 o 
   6   1   1      459.18      492.02      9.49 o 
   7   1   1       29.68       55.05      9.02 o 
   8   1   1      684.72      694.89     26.25 o 
   9   1   1       42.29       80.18     19.59 o 
  10   1   1        2.13      -15.81     19.33 o 
  11   1   1       30.67       48.89     24.55 o 
  12   1   1       13.39       -4.29     28.12 o 
 -12   2   1      116.48       63.21     26.14 o 
 -11   2   1        5.14       23.99     25.92 o 
 -10   2   1       43.75       -1.06     22.27 o 
  -9   2   1      104.12      157.75     20.37 o 
  -8   2   1      121.64      149.81     10.23 o 
  -7   2   1     1277.97     1298.63     21.95 o 
  -6   2   1     8230.00     8019.93     76.58 o 
  -5   2   1      572.30      546.31     11.58 o 
  -4   2   1    12274.12    12439.60    114.08 o 
  -3   2   1      459.47      460.41      8.31 o 
  -2   2   1      279.63      364.79      7.92 o 
  -1   2   1     2718.66     2656.15     29.92 o 
   0   2   1     3594.94     3599.14     44.67 o 
   1   2   1     1522.90     1477.55     22.84 o 
   2   2   1       60.68       71.38      4.62 o 
   3   2   1     7139.08     7104.48     66.09 o 
   4   2   1    10996.72    11807.07    101.87 o 
   5   2   1      242.08      278.80      6.45 o 
   6   2   1     4311.77     4230.15     39.73 o 
   7   2   1      125.57      149.18      7.73 o 
   8   2   1      124.03      169.67     20.26 o 
   9   2   1       93.26      121.43     18.64 o 
  10   2   1      295.70      316.10     24.61 o 
  11   2   1        0.97       -7.47     22.89 o 
  12   2   1       24.09       42.86     28.31 o 
 -12   3   1       10.95      -10.56     28.31 o 
 -11   3   1       40.77       37.82     24.30 o 
 -10   3   1       69.78       99.28     22.14 o 
  -9   3   1       17.80       22.34     17.62 o 
  -8   3   1     1603.72     1532.95     25.62 o 
  -7   3   1      236.65      232.63      8.60 o 
  -6   3   1      704.38      690.54     11.77 o 
  -5   3   1     3530.09     3516.23     33.57 o 
  -4   3   1     4320.72     4100.99     35.46 o 
  -3   3   1      348.37      332.20      6.88 o 
  -2   3   1   110862.72   109675.95   1710.58 o 
  -1   3   1     6806.15     6890.98     97.47 o 
   0   3   1    31850.63    33325.49    533.10 o 
   1   3   1    10698.06    10565.89    145.98 o 
   2   3   1     9137.81     9033.26     89.61 o 
   3   3   1     3275.77     3502.37     30.12 o 
   4   3   1     6971.94     6613.44     67.92 o 
   5   3   1     2181.39     2055.78     23.88 o 
   6   3   1      493.60      471.63     12.04 o 
   7   3   1      741.39      799.04     19.30 o 
   8   3   1     1052.65     1060.23     34.16 o 
   9   3   1       35.63        7.12     25.45 o 
  10   3   1      378.50      391.58     25.01 o 
  11   3   1       19.88       30.42     24.23 o 
  12   3   1      108.87       88.33     39.13 o 
 -12   4   1        2.86      -29.26     29.26 o 
 -11   4   1       30.91       51.87     50.21 o 
 -10   4   1      300.27      330.07     34.18 o 
  -9   4   1      190.67      190.83     17.86 o 
  -8   4   1        0.73       11.90     13.15 o 
  -7   4   1       86.89       78.50     10.40 o 
  -6   4   1     1377.97     1297.35     18.51 o 
  -5   4   1     1823.94     1856.85     18.85 o 
  -4   4   1     1205.33     1228.46     13.13 o 
  -3   4   1    12252.91    12094.62    120.29 o 
  -2   4   1    25512.43    26897.67    261.00 o 
  -1   4   1      730.83      770.75     18.53 o 
   0   4   1    47924.18    48298.18    654.69 o 
   1   4   1    22132.73    23209.55    316.97 o 
   2   4   1     7894.42     8022.43     97.62 o 
   3   4   1    10124.24    10239.17     87.98 o 
   4   4   1     2609.06     2561.44     25.32 o 
   5   4   1     2878.31     2956.33     32.11 o 
   6   4   1      799.52      704.58     15.45 o 
   7   4   1      440.06      519.77     17.09 o 
   8   4   1       20.86       17.28     18.59 o 
   9   4   1      204.21      226.62     23.37 o 
  10   4   1      122.85      136.17     23.89 o 
  11   4   1        0.80      -21.75     26.10 o 
  12   4   1       69.75      100.82     42.31 o 
 -12   5   1       28.83      -27.74     55.82 o 
 -11   5   1       64.31       83.05     25.84 o 
 -10   5   1       10.93       15.67     27.04 o 
  -9   5   1        0.06       25.96     16.13 o 
  -8   5   1      439.22      398.26     18.06 o 
  -7   5   1      483.16      501.67     15.13 o 
  -6   5   1      919.21      871.30     17.63 o 
  -5   5   1     1796.84     1764.99     19.97 o 
  -4   5   1      808.52      823.03     12.63 o 
  -3   5   1      209.27      177.47      6.69 o 
  -2   5   1     3547.74     3556.36     46.71 o 
  -1   5   1       65.08       58.18      5.63 o 
   0   5   1     3365.53     3471.12     52.69 o 
   1   5   1    19353.42    19656.21    324.63 o 
   2   5   1     5078.48     5324.96     67.19 o 
   3   5   1     1198.45     1394.50     20.96 o 
   4   5   1        7.11        7.77      4.34 o 
   5   5   1     1555.48     1505.05     17.98 o 
   6   5   1      691.51      694.24     15.64 o 
   7   5   1      145.33      137.71     18.77 o 
   8   5   1      550.76      536.14     24.67 o 
   9   5   1      100.16       30.90     32.36 o 
  10   5   1       17.45       -3.33     24.37 o 
  11   5   1        3.04      -23.89     23.89 o 
 -12   6   1        3.02       17.95     58.59 o 
 -11   6   1        0.38       27.26     51.57 o 
 -10   6   1       13.08      -39.01     39.01 o 
  -9   6   1        0.72       -0.28     16.27 o 
  -8   6   1       70.34       86.82     14.68 o 
  -7   6   1        3.39       -5.52     10.35 o 
  -6   6   1        7.12        9.97      8.23 o 
  -5   6   1       12.48       11.56      6.41 o 
  -4   6   1     1802.03     1825.67     23.45 o 
  -3   6   1       40.69       48.60      6.26 o 
  -2   6   1     2616.18     3184.64     43.46 o 
  -1   6   1      860.03      994.49     18.28 o 
   0   6   1     1404.78     1398.03     23.32 o 
   1   6   1      918.88      920.49     23.58 o 
   2   6   1     1837.17     1984.64     29.72 o 
   3   6   1     1603.51     1831.60     28.44 o 
   4   6   1        2.05       20.57      4.64 o 
   5   6   1        8.27        9.97      5.84 o 
   6   6   1       14.87        4.12      8.74 o 
   7   6   1       82.70       75.79     11.98 o 
   8   6   1        4.43      -15.66     17.62 o 
   9   6   1        1.01       -1.56     20.51 o 
  10   6   1       19.24       -4.30     23.14 o 
  11   6   1       26.27        1.27     27.03 o 
 -11   7   1        0.53       80.79     54.84 o 
 -10   7   1       46.21       61.04     49.45 o 
  -9   7   1       45.02       45.16     25.58 o 
  -8   7   1        8.35       13.36     14.48 o 
  -7   7   1      345.14      345.15     14.17 o 
  -6   7   1       14.90       22.65      9.01 o 
  -5   7   1      722.34      731.33     18.85 o 
  -4   7   1       46.57       26.38      6.13 o 
  -3   7   1      389.97      386.13     11.31 o 
  -2   7   1     1845.56     2012.18     31.00 o 
  -1   7   1      428.88      374.40     11.91 o 
   0   7   1      420.03      418.57     16.84 o 
   1   7   1     1709.85     1645.51     26.95 o 
   2   7   1      304.42      321.61     11.58 o 
   3   7   1       86.06       91.90     11.00 o 
   4   7   1       17.24       11.29      5.06 o 
   5   7   1      844.29      865.34     13.84 o 
   6   7   1      236.28      245.41     15.16 o 
   7   7   1      114.14      147.42     15.87 o 
   8   7   1      148.54      127.65     32.23 o 
   9   7   1       40.99       50.44     29.16 o 
  10   7   1        4.61      -17.22     31.21 o 
  11   7   1        2.71       55.00     56.96 o 
 -11   8   1        7.47      -48.31     48.31 o 
 -10   8   1       11.18       81.11     46.19 o 
  -9   8   1      110.30      166.91     29.31 o 
  -8   8   1        2.03       -4.58     22.88 o 
  -7   8   1      504.67      494.69     35.78 o 
  -6   8   1       23.34       41.54     12.96 o 
  -5   8   1      112.25      122.22     10.85 o 
  -4   8   1      613.73      637.29     14.13 o 
  -3   8   1    15195.84    15243.84    151.49 o 
  -2   8   1      614.93      630.02     16.61 o 
  -1   8   1     3993.74     3648.61     51.13 o 
   0   8   1      900.10      882.67     17.00 o 
   1   8   1     8370.32     8604.61     97.23 o 
   2   8   1     4425.89     4514.64     61.04 o 
   3   8   1     2272.35     2145.65     34.31 o 
   4   8   1       46.87       49.97      6.52 o 
   5   8   1      869.76      922.63     16.76 o 
   6   8   1       35.91       36.86     10.90 o 
   7   8   1      262.68      290.43     18.08 o 
   8   8   1      194.53      162.73     22.24 o 
   9   8   1      471.85      461.87     56.47 o 
  10   8   1       22.36       29.70     52.06 o 
  11   8   1        3.20       58.59     59.57 o 
 -11   9   1      175.79      126.97     60.88 o 
 -10   9   1        0.08      -15.18     52.23 o 
  -9   9   1       53.03       22.01     27.39 o 
  -8   9   1        2.95      -23.30     23.30 o 
  -7   9   1      779.38      836.78     41.17 o 
  -6   9   1      168.27      173.05     15.83 o 
  -5   9   1     3371.94     3245.98     45.22 o 
  -4   9   1      787.53      806.14     22.78 o 
  -3   9   1       17.66       25.92      7.81 o 
  -2   9   1       22.02       26.35     13.95 o 
  -1   9   1    15345.27    15721.35    172.40 o 
   0   9   1       12.46       22.81      7.89 o 
   1   9   1    10148.11     9882.67    111.56 o 
   2   9   1      252.32      227.89     11.31 o 
   3   9   1      317.27      318.86     10.45 o 
   4   9   1      111.05      119.05      8.51 o 
   5   9   1     3824.17     3774.90     41.52 o 
   6   9   1       27.14       16.65     14.48 o 
   7   9   1      196.22      275.01     28.47 o 
   8   9   1        0.09      -20.33     23.96 o 
   9   9   1      154.23      114.90     45.86 o 
  10   9   1       11.40       51.41     47.66 o 
  11   9   1      101.00      102.49     55.49 o 
 -11  10   1       12.36      -59.57     59.57 o 
 -10  10   1        0.12      -32.48     54.35 o 
  -9  10   1      440.06      498.68     37.62 o 
  -8  10   1       59.20       87.79     26.92 o 
  -7  10   1      338.29      248.00     22.68 o 
  -6  10   1       14.03       -2.64     15.68 o 
  -5  10   1       73.60       87.22     14.67 o 
  -4  10   1       15.18       -5.39     12.86 o 
  -3  10   1     6024.98     5778.48     90.76 o 
  -2  10   1      482.98      449.46     16.49 o 
  -1  10   1     1338.35     1279.32     25.00 o 
   0  10   1      578.62      558.23     15.76 o 
   1  10   1     1787.59     1750.39     28.14 o 
   2  10   1      266.98      245.72     15.49 o 
   3  10   1     2857.46     2722.46     34.45 o 
   4  10   1       65.56       76.18     11.76 o 
   5  10   1       14.84        9.35     11.84 o 
   6  10   1       98.25      111.55     20.87 o 
   7  10   1      604.52      589.05     44.72 o 
   8  10   1        6.35       19.98     27.22 o 
   9  10   1      126.23      108.37     47.66 o 
  10  10   1        2.59       -3.10     50.43 o 
 -10  11   1       36.76       71.16     59.90 o 
  -9  11   1        8.46        2.60     31.66 o 
  -8  11   1        5.87       -4.74     27.91 o 
  -7  11   1        6.49       20.37     41.78 o 
  -6  11   1        1.42        3.11     16.16 o 
  -5  11   1     2792.78     2704.89     42.25 o 
  -4  11   1        3.37      -11.57     13.99 o 
  -3  11   1       66.83       40.77     15.82 o 
  -2  11   1      419.11      437.67     21.26 o 
  -1  11   1     1231.54     1232.87     33.73 o 
   0  11   1      299.05      289.27     24.07 o 
   1  11   1     1629.67     1713.85     32.51 o 
   2  11   1        3.88       13.86     12.30 o 
   3  11   1     1616.84     1559.99     32.11 o 
   4  11   1       81.53       80.83     20.82 o 
   5  11   1      252.64      275.90     16.38 o 
   6  11   1        6.48       25.87     19.88 o 
   7  11   1      331.62      345.77     31.87 o 
   8  11   1       39.15       -5.19     29.68 o 
   9  11   1       99.22      101.51     49.61 o 
  10  11   1        3.97       49.94     53.69 o 
 -10  12   1        4.27       -3.10     53.20 o 
  -9  12   1        0.17      -16.81     30.23 o 
  -8  12   1       20.30       -7.16     29.01 o 
  -7  12   1      242.45      243.21     56.47 o 
  -6  12   1        3.00      -19.05     19.05 o 
  -5  12   1      154.84      135.47     16.65 o 
  -4  12   1      726.30      694.56     43.14 o 
  -3  12   1      403.02      388.24     32.96 o 
  -2  12   1      503.41      486.41     29.49 o 
  -1  12   1       47.89       44.47     17.14 o 
   0  12   1      206.23      223.12     19.35 o 
   1  12   1      133.88      157.24     15.52 o 
   2  12   1      783.88      758.03     27.78 o 
   3  12   1      221.16      226.85     27.08 o 
   4  12   1       53.52       44.65     18.89 o 
   5  12   1        5.02       12.24     16.63 o 
   6  12   1        3.48      -22.24     22.24 o 
   7  12   1      188.61      201.13     32.53 o 
   8  12   1       20.78       60.33     30.35 o 
   9  12   1       28.55       39.17     55.98 o 
  -9  13   1       12.09       18.57     34.83 o 
  -8  13   1       71.86       30.71     34.04 o 
  -7  13   1        3.26       36.67     40.07 o 
  -6  13   1        0.47      -22.73     29.34 o 
  -5  13   1       80.46      100.37     17.80 o 
  -4  13   1      522.89      557.60     23.67 o 
  -3  13   1      131.16      112.80     20.42 o 
  -2  13   1       68.02       43.70     18.94 o 
  -1  13   1       28.22       15.50     18.81 o 
   0  13   1      522.92      552.15     25.64 o 
   1  13   1       44.05       54.82     24.61 o 
   2  13   1      488.02      472.44     25.84 o 
   3  13   1       44.19       41.58     19.83 o 
   4  13   1       58.21       65.68     21.01 o 
   5  13   1        0.42        7.74     18.81 o 
   6  13   1       17.38       -0.95     23.78 o 
   7  13   1      108.56      130.63     41.45 o 
   8  13   1        1.62       -7.46     29.52 o 
   9  13   1       11.86      -17.79     49.61 o 
  -9  14   1        8.62      -34.93     34.93 o 
  -8  14   1        1.06      -23.35     32.39 o 
  -7  14   1       23.73        9.39     33.34 o 
  -6  14   1       24.85       24.66     27.88 o 
  -5  14   1       47.89       25.75     17.77 o 
  -4  14   1       40.94       42.34     19.29 o 
  -3  14   1      200.64      158.60     23.26 o 
  -2  14   1     1598.60     1597.50     53.83 o 
  -1  14   1      143.27      121.69     21.81 o 
   0  14   1     2828.36     2972.73     87.48 o 
   1  14   1      207.27      173.42     55.57 o 
   2  14   1      178.16      213.36     28.68 o 
   3  14   1        4.88        2.36     41.14 o 
   4  14   1       18.53       -3.86     22.19 o 
   5  14   1       68.89       41.19     21.67 o 
   6  14   1      132.81      161.21     31.74 o 
   7  14   1        1.19       39.62     40.56 o 
   8  14   1        0.27      -40.72     55.33 o 
   9  14   1       10.60      -36.23     59.73 o 
  -9  15   1        0.83      -21.22     47.00 o 
  -8  15   1       47.07       23.90     43.49 o 
  -7  15   1        4.74      -22.51     34.90 o 
  -6  15   1      130.04      118.31     27.78 o 
  -5  15   1      195.80      150.57     20.68 o 
  -4  15   1      473.55      524.97     33.76 o 
  -3  15   1       63.53       38.77     23.42 o 
  -2  15   1      572.46      690.58     39.68 o 
  -1  15   1     1189.07     1245.38     52.04 o 
   0  15   1       34.04       34.70     29.39 o 
   1  15   1       88.74       60.13     27.73 o 
   2  15   1      585.19      622.00     40.16 o 
   3  15   1       48.12       58.48     30.04 o 
   4  15   1       26.34       47.84     35.33 o 
   5  15   1       32.17       18.19     34.64 o 
   6  15   1        0.70        4.77     26.52 o 
   7  15   1       19.56        4.76     33.42 o 
   8  15   1      118.40      135.68     39.89 o 
  -8  16   1        6.76      -20.85     36.70 o 
  -7  16   1        5.26      -52.69     79.15 o 
  -6  16   1      516.11      499.66     34.52 o 
  -5  16   1       47.03       25.72     20.48 o 
  -4  16   1       21.77       35.68     24.99 o 
  -3  16   1       27.76       59.61     38.60 o 
  -2  16   1        1.90      -19.83     30.18 o 
  -1  16   1       10.01        9.03     30.69 o 
   0  16   1      483.71      560.28     40.04 o 
   1  16   1       18.84       27.30     29.54 o 
   2  16   1      139.44      203.07     47.00 o 
   3  16   1        2.28       -6.63     35.74 o 
   4  16   1      472.05      435.87     58.35 o 
   5  16   1       30.67      -10.89     33.02 o 
   6  16   1      175.78      139.83     46.82 o 
   7  16   1       11.36      -12.88     36.85 o 
  -7  17   1       42.72       16.53     40.06 o 
  -6  17   1        8.22       27.63     37.73 o 
  -5  17   1       86.50       48.93     27.14 o 
  -4  17   1       59.89       98.17     24.67 o 
  -3  17   1       71.95       57.91     33.43 o 
  -2  17   1      573.12      559.78     68.46 o 
  -1  17   1       12.81      -16.85     35.45 o 
   0  17   1      348.30      282.39     39.30 o 
   1  17   1        3.09        7.66     33.93 o 
   2  17   1      164.01      191.36     37.38 o 
   3  17   1       29.35      -19.43     34.83 o 
   4  17   1       41.25       44.88     36.08 o 
   5  17   1       48.81       14.48     71.73 o 
   6  17   1        0.54       21.23     56.06 o 
   7  17   1        0.06      -48.63     51.90 o 
  -6  18   1       30.21       10.28     51.57 o 
  -5  18   1        4.04      -15.16     58.16 o 
  -4  18   1        7.92       10.65     31.68 o 
  -3  18   1       44.47       68.44     38.95 o 
  -2  18   1       11.23       -7.77     37.70 o 
  -1  18   1        0.45      -35.83     35.83 o 
   0  18   1        5.94        1.58     51.49 o 
   1  18   1        2.95       37.32     61.53 o 
   2  18   1       14.70       42.65     57.28 o 
   3  18   1        8.89       21.73     76.46 o 
   4  18   1       46.00       69.79     47.03 o 
   5  18   1        0.10       16.96     58.75 o 
   6  18   1        0.06       79.95     40.60 o 
  -5  19   1        0.12      -19.80     32.30 o 
  -4  19   1       11.81       10.47     33.34 o 
  -3  19   1        0.70        2.61     30.91 o 
  -2  19   1        0.35       20.41     55.00 o 
  -1  19   1       26.09       95.37     41.36 o 
   0  19   1        7.70      -38.88     38.88 o 
   1  19   1        8.49       16.44     40.32 o 
   2  19   1        1.38      -17.12     39.04 o 
   3  19   1        0.88       19.60     42.83 o 
   4  19   1        0.47        3.49     32.19 o 
   5  19   1       17.38       22.97     40.37 o 
  -4  20   1        0.18       20.10     33.92 o 
  -3  20   1       15.48       73.65     32.54 o 
  -2  20   1       12.05       48.69     65.85 o 
  -1  20   1        5.80       48.43     41.34 o 
   0  20   1       60.49       96.45     42.75 o 
   1  20   1        0.10      -43.45     43.45 o 
   2  20   1        2.75       16.32     49.29 o 
   3  20   1        1.30       -9.25     42.92 o 
  -1  21   1       16.63       39.06     46.01 o 
   0  21   1       15.11      -56.02     78.17 o 
   1  21   1        0.38      -24.77     46.85 o 
 -12   0   2       15.89        0.29     33.21 o 
 -10   0   2      145.76      118.65     40.47 o 
  -8   0   2      178.32      164.26     19.48 o 
  -6   0   2     6465.05     6178.91     71.77 o 
  -4   0   2     9624.87     9614.90    117.88 o 
  -2   0   2   153518.05   154835.25   8592.27 o 
   0   0   2     9555.24    10686.67    180.78 o 
   2   0   2    30305.31    30005.18    322.66 o 
   4   0   2     7638.98     7629.42    115.69 o 
   6   0   2     6121.03     5848.56    210.86 o 
   8   0   2      268.51      280.42     28.48 o 
  10   0   2     1513.36     1322.28     74.42 o 
  12   0   2      143.24      107.39     54.02 o 
 -12   1   2       27.34       31.82     28.96 o 
 -11   1   2        0.55       38.53     25.47 o 
 -10   1   2      203.46      131.28     25.75 o 
  -9   1   2       40.83       56.90     13.83 o 
  -8   1   2      765.93      732.39     25.61 o 
  -7   1   2     1540.39     1597.33     28.29 o 
  -6   1   2     1019.80      983.31     14.28 o 
  -5   1   2      868.38      900.39     12.54 o 
  -4   1   2     5681.17     5500.33     63.54 o 
  -3   1   2     3058.65     3582.24     34.90 o 
  -2   1   2    15826.84    16068.55    193.69 o 
  -1   1   2      953.49      990.83     12.37 o 
   0   1   2        4.24       -1.48      1.48 o 
   1   1   2      394.81      374.80      6.75 o 
   2   1   2    23749.20    24467.53    223.22 o 
   3   1   2      878.07      914.83      9.44 o 
   4   1   2     4618.68     4157.56     40.16 o 
   5   1   2      420.83      463.55      7.31 o 
   6   1   2       52.18       40.17      5.41 o 
   7   1   2       12.07       12.92      7.82 o 
   8   1   2     1503.40     1497.56     41.81 o 
   9   1   2       14.53       -1.28     20.64 o 
  10   1   2      142.44      192.12     22.87 o 
  11   1   2      137.39      120.68     26.45 o 
  12   1   2       28.93        5.08     46.02 o 
 -12   2   2       16.76      -26.56     26.56 o 
 -11   2   2       21.09       31.25     24.71 o 
 -10   2   2       88.50      113.30     22.79 o 
  -9   2   2       68.54       54.32     17.71 o 
  -8   2   2        0.32      -11.52     11.52 o 
  -7   2   2        5.46        0.03     10.20 o 
  -6   2   2     2598.29     2575.29     28.58 o 
  -5   2   2      453.24      390.56      8.43 o 
  -4   2   2     9248.92     9303.91     81.02 o 
  -3   2   2    13242.04    14032.44    128.38 o 
  -2   2   2       97.21      100.28      3.57 o 
  -1   2   2       97.62      106.99      3.27 o 
   0   2   2    11017.05    11790.52    126.45 o 
   1   2   2       54.40       48.60     12.76 o 
   2   2   2      676.30      738.91      8.06 o 
   3   2   2      761.33      710.28      8.46 o 
   4   2   2      531.80      477.05      9.95 o 
   5   2   2       10.46       14.08      5.32 o 
   6   2   2     2597.58     2451.78     37.57 o 
   7   2   2       33.22       29.16     10.98 o 
   8   2   2        3.63      -14.83     14.83 o 
   9   2   2       12.70        2.05     17.82 o 
  10   2   2       67.83       81.71     24.90 o 
  11   2   2       34.47       58.53     26.52 o 
 -12   3   2        6.16        8.10     27.69 o 
 -11   3   2        0.60        0.38     41.11 o 
 -10   3   2       58.26       82.62     21.23 o 
  -9   3   2      120.54      180.86     17.01 o 
  -8   3   2        4.88        0.96     12.11 o 
  -7   3   2      221.42      254.51     14.30 o 
  -6   3   2      702.24      655.51     13.11 o 
  -5   3   2      568.17      600.35     11.12 o 
  -4   3   2     4893.69     5152.85     46.58 o 
  -3   3   2     1964.33     1840.25     25.58 o 
  -2   3   2     2951.01     3212.45     36.95 o 
  -1   3   2      721.71      714.14      9.68 o 
   0   3   2       71.23       55.51      3.32 o 
   1   3   2       99.74       97.33      4.74 o 
   2   3   2     1416.01     1507.65     19.80 o 
   3   3   2       17.66       17.38      3.34 o 
   4   3   2      269.66      321.03     12.71 o 
   5   3   2        8.67        9.72      5.91 o 
   6   3   2        2.74        5.29      8.83 o 
   7   3   2        3.50       17.67     11.90 o 
   8   3   2      159.21      109.31     20.30 o 
   9   3   2       54.45       89.07     23.60 o 
  10   3   2       83.69       86.33     22.83 o 
  11   3   2       16.06      -23.70     23.70 o 
 -12   4   2        0.77       47.17     55.00 o 
 -11   4   2       39.28       38.84     24.11 o 
 -10   4   2        4.05      -15.26     26.95 o 
  -9   4   2       17.00      -14.63     14.63 o 
  -8   4   2       29.12       46.45      9.77 o 
  -7   4   2       10.76       15.16      7.26 o 
  -6   4   2     1655.50     1630.56     21.96 o 
  -5   4   2       31.19       39.03      4.66 o 
  -4   4   2     1413.34     1497.05     16.35 o 
  -3   4   2     1328.59     1188.14     15.75 o 
  -2   4   2     8644.06     8730.46     87.73 o 
  -1   4   2     1335.21     1229.05     14.34 o 
   0   4   2    11494.99    11664.88    115.55 o 
   1   4   2      518.59      516.25     11.86 o 
   2   4   2     1246.37     1209.02     17.54 o 
   3   4   2     1492.70     1454.73     20.85 o 
   4   4   2       57.25       71.51      6.02 o 
   5   4   2        6.47        3.25      6.40 o 
   6   4   2     2666.79     2741.17     37.79 o 
   7   4   2       10.41       28.31     16.81 o 
   8   4   2       50.44       57.63     19.11 o 
   9   4   2      168.26      227.44     21.74 o 
  10   4   2        5.35       -5.28     22.47 o 
  11   4   2       33.65       -3.40     25.19 o 
 -12   5   2        5.25       -3.92     48.63 o 
 -11   5   2       95.00       78.66     45.53 o 
 -10   5   2       34.81       88.75     33.57 o 
  -9   5   2        2.24        0.63     14.99 o 
  -8   5   2      112.93      137.06     12.71 o 
  -7   5   2     1381.06     1386.05     24.07 o 
  -6   5   2       40.60       22.81      5.64 o 
  -5   5   2     1683.20     1581.68     17.01 o 
  -4   5   2     2993.23     2875.02     27.98 o 
  -3   5   2     1501.54     1531.70     19.55 o 
  -2   5   2     2544.25     2543.14     34.39 o 
  -1   5   2    14593.76    14185.08    155.16 o 
   0   5   2       38.27       42.08      4.84 o 
   1   5   2     7123.24     6846.35     76.47 o 
   2   5   2     7065.00     7746.17     86.33 o 
   3   5   2      308.51      368.39     10.35 o 
   4   5   2     2023.36     1953.23     22.46 o 
   5   5   2     1829.25     1839.06     24.73 o 
   6   5   2       66.84       69.79     10.38 o 
   7   5   2      288.98      323.40     20.66 o 
   8   5   2      349.81      359.74     23.77 o 
   9   5   2      154.63       89.07     22.57 o 
  10   5   2        0.80       13.89     21.62 o 
  11   5   2      227.39      264.12     28.74 o 
 -12   6   2       58.52        7.51     55.82 o 
 -11   6   2       15.49       -0.65     49.94 o 
 -10   6   2       46.60        7.18     45.21 o 
  -9   6   2      170.64      174.25     26.81 o 
  -8   6   2        2.47       -0.15     11.89 o 
  -7   6   2     1290.82     1259.68     23.48 o 
  -6   6   2      753.88      720.53     16.06 o 
  -5   6   2      357.72      369.44      9.76 o 
  -4   6   2     3875.62     3839.85     38.97 o 
  -3   6   2    12760.29    12538.97    115.91 o 
  -2   6   2       98.24      101.35      6.42 o 
  -1   6   2     5155.75     5147.19     66.64 o 
   0   6   2     7084.64     7467.25    109.33 o 
   1   6   2     3727.35     3864.39     46.16 o 
   2   6   2      747.72      889.10     16.33 o 
   3   6   2     6698.35     6223.01     71.79 o 
   4   6   2     1054.86     1015.64     17.35 o 
   5   6   2      581.57      642.22     12.96 o 
   6   6   2      761.47      732.96     21.93 o 
   7   6   2     1491.79     1505.30     31.42 o 
   8   6   2        3.08        0.53     17.95 o 
   9   6   2      158.45      218.30     24.68 o 
  10   6   2       86.79       62.30     22.76 o 
  11   6   2        0.60      -15.71     25.13 o 
 -12   7   2        0.59       17.46     52.88 o 
 -11   7   2       64.72      -37.70     52.06 o 
 -10   7   2        0.25      -10.29     27.99 o 
  -9   7   2       33.58      -24.54     24.54 o 
  -8   7   2      176.49      106.93     17.76 o 
  -7   7   2      643.27      680.01     36.48 o 
  -6   7   2      175.69      171.42     10.40 o 
  -5   7   2     3587.87     3492.78     44.64 o 
  -4   7   2      919.97      953.22     18.41 o 
  -3   7   2        7.34        6.73      6.72 o 
  -2   7   2     3249.33     3189.92     36.83 o 
  -1   7   2     6331.18     6129.65     79.11 o 
   0   7   2      611.41      668.25     16.40 o 
   1   7   2     9617.38     9571.76    106.66 o 
   2   7   2       55.40       42.02      7.58 o 
   3   7   2      269.46      219.49     10.13 o 
   4   7   2      381.75      358.89     17.98 o 
   5   7   2     3069.43     3025.23     33.72 o 
   6   7   2        5.35      -11.26     12.13 o 
   7   7   2     1275.26     1265.50     35.43 o 
   8   7   2      412.83      378.54     65.85 o 
   9   7   2       19.96      -10.24     27.00 o 
  10   7   2       29.32       26.47     32.82 o 
  11   7   2       63.33       62.92     49.94 o 
 -11   8   2       37.70       23.34     49.29 o 
 -10   8   2       35.94       31.85     76.13 o 
  -9   8   2      194.30      184.54     58.18 o 
  -8   8   2      134.10      150.96     19.62 o 
  -7   8   2      272.90      283.29     20.06 o 
  -6   8   2        1.24        7.13     12.48 o 
  -5   8   2       25.55       30.70     15.83 o 
  -4   8   2      811.55      775.13     16.55 o 
  -3   8   2     1064.00     1002.49     17.82 o 
  -2   8   2      170.85      151.24     14.28 o 
  -1   8   2     2463.55     2648.42     40.04 o 
   0   8   2       42.04       42.70      7.38 o 
   1   8   2    14992.50    15989.38    174.83 o 
   2   8   2      159.18      171.78     13.24 o 
   3   8   2     1960.50     1998.59     32.17 o 
   4   8   2        3.52       -9.15      9.15 o 
   5   8   2      250.01      319.54     16.41 o 
   6   8   2        0.39       -8.09     13.76 o 
   7   8   2      705.14      701.72     26.53 o 
   8   8   2       24.12       58.97     26.66 o 
   9   8   2        4.40      -24.76     27.91 o 
  10   8   2       37.57        4.73     47.00 o 
  11   8   2        6.58      -25.95     57.77 o 
 -11   9   2       45.60       79.64     59.24 o 
 -10   9   2       13.62       31.82     29.41 o 
  -9   9   2      149.37      144.46     28.52 o 
  -8   9   2       17.73       10.10     23.20 o 
  -7   9   2       50.77       39.68     17.51 o 
  -6   9   2      104.87      108.42     16.77 o 
  -5   9   2      735.90      732.59     34.38 o 
  -4   9   2      234.05      197.12     12.60 o 
  -3   9   2      261.06      250.75     10.72 o 
  -2   9   2       57.50       65.02     15.45 o 
  -1   9   2      470.97      516.97     16.40 o 
   0   9   2      190.03      220.27     16.67 o 
   1   9   2      246.00      249.67     18.37 o 
   2   9   2        8.74        9.72      8.77 o 
   3   9   2       62.91       58.41     10.26 o 
   4   9   2        3.93       -2.04     10.44 o 
   5   9   2      533.72      496.97     28.96 o 
   6   9   2       34.44       43.50     13.59 o 
   7   9   2      256.11      233.09     21.50 o 
   8   9   2        1.01       -8.21     27.09 o 
   9   9   2        2.45        2.45     42.92 o 
  10   9   2        0.55        5.71     55.49 o 
 -11  10   2       22.75       -0.98     60.71 o 
 -10  10   2        1.32       37.27     38.68 o 
  -9  10   2       42.55       12.56     30.38 o 
  -8  10   2       15.98       12.24     24.86 o 
  -7  10   2       21.94       -7.80     18.41 o 
  -6  10   2        4.57      -14.85     14.85 o 
  -5  10   2        1.77       -7.77     13.54 o 
  -4  10   2      360.86      365.10     16.37 o 
  -3  10   2      368.66      323.64     21.74 o 
  -2  10   2       14.38        6.83     14.15 o 
  -1  10   2      139.02      141.38     12.01 o 
   0  10   2      128.16      126.83     15.83 o 
   1  10   2     1304.39     1360.24     24.76 o 
   2  10   2      516.62      562.05     16.67 o 
   3  10   2      689.92      705.26     19.48 o 
   4  10   2       55.67       28.70     11.93 o 
   5  10   2      534.77      586.56     19.64 o 
   6  10   2        2.44       10.19     13.60 o 
   7  10   2       10.51        3.17     25.45 o 
   8  10   2       41.29       50.27     48.15 o 
   9  10   2        0.80       47.33     46.84 o 
  10  10   2        0.50       27.09     59.08 o 
 -10  11   2        0.20       -0.64     32.66 o 
  -9  11   2       80.06       55.38     33.24 o 
  -8  11   2       47.21       26.46     31.74 o 
  -7  11   2       86.81      120.89     21.07 o 
  -6  11   2      208.37      232.50     23.91 o 
  -5  11   2     1306.15     1272.78     31.83 o 
  -4  11   2      250.41      286.07     20.53 o 
  -3  11   2      202.70      223.60     18.96 o 
  -2  11   2      286.69      268.56     19.71 o 
  -1  11   2     3603.38     3426.97     88.74 o 
   0  11   2        0.36      -11.44     14.93 o 
   1  11   2      511.23      534.34     19.53 o 
   2  11   2       42.73       23.44     13.09 o 
   3  11   2      552.61      601.86     20.65 o 
   4  11   2      180.48      222.63     23.16 o 
   5  11   2     1182.77     1218.33     45.32 o 
   6  11   2        4.93       16.25     20.43 o 
   7  11   2      570.23      593.29     39.58 o 
   8  11   2       68.38      107.39     51.25 o 
   9  11   2        6.68        8.16     48.31 o 
  10  11   2        0.69       73.60     62.51 o 
 -10  12   2        4.82      -34.13     34.13 o 
  -9  12   2       59.82       19.50     34.34 o 
  -8  12   2       33.66       36.64     29.83 o 
  -7  12   2      352.59      324.96     26.17 o 
  -6  12   2      454.33      421.96     23.41 o 
  -5  12   2        4.67       -9.19     16.02 o 
  -4  12   2       48.32       28.93     14.12 o 
  -3  12   2     4077.54     3866.89     53.53 o 
  -2  12   2        5.03      -16.38     16.38 o 
  -1  12   2      802.03      796.68     28.71 o 
   0  12   2      700.26      686.72     26.69 o 
   1  12   2      766.40      707.61     27.82 o 
   2  12   2       28.50       65.21     14.83 o 
   3  12   2     1795.43     1753.40     64.19 o 
   4  12   2       91.66      104.85     25.98 o 
   5  12   2       67.09       71.23     23.14 o 
   6  12   2      461.15      549.53     52.20 o 
   7  12   2      148.48       70.31     29.44 o 
   8  12   2        0.82       24.48     51.90 o 
   9  12   2      338.84      386.79     66.75 o 
 -10  13   2        4.55      -24.67     42.51 o 
  -9  13   2        3.22       -1.42     36.02 o 
  -8  13   2        4.76       -9.16     82.17 o 
  -7  13   2        2.67       20.31     39.03 o 
  -6  13   2       25.64       31.86     20.30 o 
  -5  13   2      323.33      382.31     20.49 o 
  -4  13   2      696.04      747.20     23.85 o 
  -3  13   2      120.62      103.77     15.96 o 
  -2  13   2      507.13      548.35     27.64 o 
  -1  13   2      377.39      397.49     24.29 o 
   0  13   2      147.45      148.05     20.31 o 
   1  13   2     1021.17     1085.10     35.80 o 
   2  13   2      738.76      849.80     39.00 o 
   3  13   2       20.20      -18.60     18.60 o 
   4  13   2      474.64      492.96     27.30 o 
   5  13   2      223.69      208.67     24.76 o 
   6  13   2       64.45       90.50     24.82 o 
   7  13   2       20.65       -0.02     49.21 o 
   8  13   2        6.78      -51.41     51.41 o 
   9  13   2        4.32      -22.20     56.79 o 
  -9  14   2       14.62        7.38     37.96 o 
  -8  14   2        0.15      -30.80     30.80 o 
  -7  14   2       97.18      108.81     25.55 o 
  -6  14   2      120.67       93.77     26.55 o 
  -5  14   2       43.26       26.83     23.66 o 
  -4  14   2      272.70      251.42     19.59 o 
  -3  14   2      695.34      723.89     24.01 o 
  -2  14   2      419.95      434.42     27.68 o 
  -1  14   2       25.72       42.94     21.48 o 
   0  14   2       38.73        8.76     21.35 o 
   1  14   2       12.65       14.30     42.27 o 
   2  14   2       29.85       29.97     24.99 o 
   3  14   2       52.07       84.52     30.27 o 
   4  14   2      105.16       91.03     23.65 o 
   5  14   2       29.97       43.52     24.02 o 
   6  14   2       10.46        3.21     26.66 o 
   7  14   2      130.17       71.01     34.80 o 
   8  14   2        0.03      -21.38     55.65 o 
  -9  15   2        0.71      -39.03     39.03 o 
  -8  15   2        2.89        4.05     37.58 o 
  -7  15   2       14.47        3.02     32.98 o 
  -6  15   2        0.81      -25.73     25.73 o 
  -5  15   2        0.83      -13.52     18.69 o 
  -4  15   2       21.48       -3.04     18.15 o 
  -3  15   2      253.78      243.12     19.91 o 
  -2  15   2        0.56       -0.36     21.71 o 
  -1  15   2       14.44       16.16     28.43 o 
   0  15   2       73.00       82.58     29.95 o 
   1  15   2        4.64       -3.31     27.09 o 
   2  15   2       15.31       44.34     29.66 o 
   3  15   2       27.72       30.55     30.09 o 
   4  15   2        3.42      -20.16     31.40 o 
   5  15   2       49.87        8.79     66.02 o 
   6  15   2       30.02       -3.34     28.67 o 
   7  15   2       15.11      -32.37     32.37 o 
   8  15   2       11.85      -35.09     58.26 o 
  -8  16   2       27.16      -10.88     39.51 o 
  -7  16   2        5.28       -3.29     38.84 o 
  -6  16   2       97.99       51.78     34.57 o 
  -5  16   2       24.68       27.08     20.14 o 
  -4  16   2        5.39       -9.29     20.15 o 
  -3  16   2      159.69      142.58     20.32 o 
  -2  16   2      242.05      239.37     26.59 o 
  -1  16   2       84.11       89.31     46.19 o 
   0  16   2      101.19       80.54     31.09 o 
   1  16   2       12.93       22.92     31.57 o 
   2  16   2        4.27        8.01     48.96 o 
   3  16   2        7.56       14.65     40.80 o 
   4  16   2        5.47       15.34     53.69 o 
   5  16   2       14.38       26.15     34.04 o 
   6  16   2       33.19       10.89     38.31 o 
   7  16   2        0.04      -50.67     50.67 o 
  -7  17   2        2.27       11.34     37.13 o 
  -6  17   2        0.89       36.19     29.24 o 
  -5  17   2        8.04      -18.93     24.18 o 
  -4  17   2       60.76       91.67     24.36 o 
  -3  17   2       98.88       71.78     22.71 o 
  -2  17   2      735.29      785.26     46.44 o 
  -1  17   2        1.58       -9.34     32.25 o 
   0  17   2        0.80      -32.75     32.75 o 
   1  17   2        6.56      -35.58     35.58 o 
   2  17   2       71.09      108.18     37.62 o 
   3  17   2        0.19      -12.26     36.49 o 
   4  17   2      200.88      157.17     55.98 o 
   5  17   2        0.10       78.55     82.66 o 
   6  17   2       15.72        3.64     37.20 o 
  -6  18   2       28.97        7.87     37.41 o 
  -5  18   2        2.54      -29.20     29.20 o 
  -4  18   2        4.91       -2.78     27.80 o 
  -3  18   2       82.87       63.05     30.05 o 
  -2  18   2       91.19      114.00     36.63 o 
  -1  18   2        3.49      -26.66     36.40 o 
   0  18   2      259.54      282.54     41.35 o 
   1  18   2        5.73      -11.59     54.51 o 
   2  18   2       42.93       41.36     40.09 o 
   3  18   2       41.30       48.26     39.93 o 
   4  18   2        1.31      -13.71     61.53 o 
   5  18   2       20.21      -27.77     37.34 o 
   6  18   2       39.22       34.11     68.79 o 
  -5  19   2        0.14       -1.39     35.09 o 
  -4  19   2        2.62      -10.90     31.00 o 
  -3  19   2        8.06       72.12     33.56 o 
  -2  19   2       64.68       54.58     32.31 o 
  -1  19   2        6.61       18.53     96.78 o 
   0  19   2        1.31      -18.69     65.44 o 
   1  19   2        5.40       32.81     44.80 o 
   2  19   2      140.82      172.89     63.65 o 
   3  19   2       12.80      -12.40     39.40 o 
   4  19   2       12.43      103.31     61.85 o 
  -4  20   2       36.02       16.48     33.18 o 
  -3  20   2       13.33       92.92     39.22 o 
  -2  20   2        1.26       -5.21     42.62 o 
  -1  20   2       11.36        3.09     42.43 o 
   0  20   2       63.03       32.88     41.59 o 
   1  20   2        2.05       64.86     42.04 o 
   2  20   2        0.15       -5.52     44.83 o 
   3  20   2       17.27       52.53    114.57 o 
  -1  21   2        0.06       -2.77     43.72 o 
   0  21   2        6.30      -40.34     43.68 o 
 -13   0   3       23.92       50.27     56.79 o 
 -11   0   3      270.18      383.86     49.78 o 
  -9   0   3     1027.04      980.30     37.06 o 
  -7   0   3     1015.46     1096.89     32.22 o 
  -5   0   3     1149.61     1113.69     20.18 o 
  -3   0   3      164.87      148.05      6.65 o 
  -1   0   3      405.13      300.31      9.40 o 
   1   0   3      880.48      882.91     13.01 o 
   3   0   3        4.27       -3.51      3.51 o 
   5   0   3       19.21       20.94      6.36 o 
   7   0   3        4.09       -3.96     10.71 o 
   9   0   3      414.71      398.50     55.24 o 
  11   0   3       22.57       42.85     39.18 o 
 -13   1   3       23.30      152.76     59.90 o 
 -12   1   3        2.26        7.30     28.01 o 
 -11   1   3       11.03        9.10     28.87 o 
 -10   1   3       86.23      110.53     20.86 o 
  -9   1   3        4.03        7.72     13.92 o 
  -8   1   3      141.80      152.87     13.66 o 
  -7   1   3       12.92       24.84     10.16 o 
  -6   1   3      324.43      288.88      8.34 o 
  -5   1   3       87.39       78.23      5.66 o 
  -4   1   3    10614.38    10797.83     93.50 o 
  -3   1   3    19215.96    19355.26    189.85 o 
  -2   1   3     6862.26     6889.67     75.49 o 
  -1   1   3        4.99        1.36      2.83 o 
   0   1   3      587.84      579.08      8.46 o 
   1   1   3      665.53      641.01      9.30 o 
   2   1   3     1959.85     2121.13     20.73 o 
   3   1   3       79.62       90.46      4.83 o 
   4   1   3     3590.39     3585.01     31.54 o 
   5   1   3        6.17        7.10      3.89 o 
   6   1   3       18.55       11.62      6.79 o 
   7   1   3        5.27        4.74     15.14 o 
   8   1   3      437.52      481.86     22.13 o 
   9   1   3       48.47       71.86     21.30 o 
  10   1   3       53.39       31.59     23.08 o 
  11   1   3      172.53      170.50     28.96 o 
 -12   2   3       14.02       -9.27     27.46 o 
 -11   2   3        7.30      -23.72     23.72 o 
 -10   2   3      119.64      126.73     20.46 o 
  -9   2   3       38.31       28.29     14.07 o 
  -8   2   3       83.33       88.05     16.58 o 
  -7   2   3      814.84      791.85     20.39 o 
  -6   2   3     3956.12     3801.69     39.60 o 
  -5   2   3     1287.05     1309.18     17.01 o 
  -4   2   3     5937.72     6002.69     57.48 o 
  -3   2   3    12428.62    12704.61    137.84 o 
  -2   2   3     2456.16     2450.42     26.97 o 
  -1   2   3     2822.65     2726.54     35.15 o 
   0   2   3    16731.12    17207.89    183.98 o 
   1   2   3      619.41      606.31     10.31 o 
   2   2   3     9082.25     8766.92     82.11 o 
   3   2   3     2088.57     2210.48     20.93 o 
   4   2   3     4105.76     3971.97     43.88 o 
   5   2   3        7.94       -2.04      6.71 o 
   6   2   3     2640.42     2482.99     35.93 o 
   7   2   3      310.74      321.20     19.22 o 
   8   2   3       85.33      158.13     19.07 o 
   9   2   3      189.43      207.67     21.84 o 
  10   2   3       71.29       47.96     22.49 o 
  11   2   3        1.51       38.02     24.91 o 
 -12   3   3        4.41      -11.76     27.35 o 
 -11   3   3       46.01       28.00     23.50 o 
 -10   3   3        3.45       17.94     16.98 o 
  -9   3   3      478.32      496.64     19.57 o 
  -8   3   3     2493.41     2443.04     39.95 o 
  -7   3   3      140.68      120.92     11.47 o 
  -6   3   3      568.65      548.07     13.26 o 
  -5   3   3     1056.03      989.90     13.61 o 
  -4   3   3    16222.80    16181.39    148.49 o 
  -3   3   3     1281.49     1317.53     22.67 o 
  -2   3   3    37070.46    38626.24    410.88 o 
  -1   3   3     9564.96     9822.94    102.92 o 
   0   3   3      201.61      143.06      7.80 o 
   1   3   3     5846.78     5631.69     49.42 o 
   2   3   3    12774.44    12917.14    127.69 o 
   3   3   3        2.91       10.13      3.80 o 
   4   3   3     8328.92     8263.80     77.31 o 
   5   3   3     3936.66     3904.32     48.54 o 
   6   3   3      521.82      452.28     17.34 o 
   7   3   3      493.00      491.68     20.53 o 
   8   3   3     2517.78     2537.78     60.02 o 
   9   3   3       11.05       -1.54     19.96 o 
  10   3   3       16.16       19.13     23.05 o 
  11   3   3       42.15       30.02     26.28 o 
 -12   4   3       13.10      -50.10     50.10 o 
 -11   4   3        0.84       14.36     41.45 o 
 -10   4   3        4.52       -2.92     16.90 o 
  -9   4   3      962.24      970.62     23.93 o 
  -8   4   3      570.43      580.81     31.28 o 
  -7   4   3       11.20       23.16     10.91 o 
  -6   4   3     3778.43     3739.77     39.45 o 
  -5   4   3      147.66      170.49      7.60 o 
  -4   4   3     1956.22     1821.19     22.74 o 
  -3   4   3     4701.04     4625.55     49.02 o 
  -2   4   3      116.71      126.56      5.42 o 
  -1   4   3     1109.46     1085.10     21.66 o 
   0   4   3    16917.29    16941.69    153.35 o 
   1   4   3     4240.71     4652.75     48.71 o 
   2   4   3     2395.44     2379.43     27.45 o 
   3   4   3     7441.28     7586.20     84.77 o 
   4   4   3      887.68      818.24     14.06 o 
   5   4   3      136.19      133.22      9.81 o 
   6   4   3     3909.56     3875.06     57.30 o 
   7   4   3      228.00      193.38     18.99 o 
   8   4   3       20.95       36.87     20.99 o 
   9   4   3      328.84      322.46     28.64 o 
  10   4   3      139.27      194.98     25.96 o 
  11   4   3        1.49       17.27     26.34 o 
 -12   5   3       53.82       99.88     55.82 o 
 -11   5   3       10.92       26.28     47.82 o 
 -10   5   3      144.71      169.48     43.49 o 
  -9   5   3        3.80       -9.81     14.02 o 
  -8   5   3      256.50      337.99     23.52 o 
  -7   5   3      214.54      283.10     18.28 o 
  -6   5   3     3190.24     3105.99     33.75 o 
  -5   5   3     6531.76     6656.76     60.31 o 
  -4   5   3      481.74      516.38     13.97 o 
  -3   5   3       27.41       27.60      5.06 o 
  -2   5   3       34.98       40.76      4.87 o 
  -1   5   3    10756.73    11265.80    103.97 o 
   0   5   3        2.51       10.03      4.07 o 
   1   5   3      332.32      299.73      8.41 o 
   2   5   3     3413.13     3439.03     41.65 o 
   3   5   3       23.79       40.22      8.85 o 
   4   5   3      959.65      908.58     16.05 o 
   5   5   3     1521.73     1518.63     28.60 o 
   6   5   3      150.28      160.60     13.52 o 
   7   5   3        6.35       -3.37     17.67 o 
   8   5   3       55.36       30.11     18.99 o 
   9   5   3        4.28       29.02     21.62 o 
  10   5   3        0.26       20.15     27.07 o 
  11   5   3       35.08       37.67     26.07 o 
 -12   6   3       13.74       36.23     57.28 o 
 -11   6   3       43.04      -39.01     43.74 o 
 -10   6   3       85.24      138.91     28.56 o 
  -9   6   3       17.65       19.03     18.89 o 
  -8   6   3       96.10      155.78     17.97 o 
  -7   6   3      635.07      630.45     13.62 o 
  -6   6   3      147.29      134.68      7.61 o 
  -5   6   3      585.14      617.96     11.04 o 
  -4   6   3      459.29      430.43     12.15 o 
  -3   6   3      534.56      555.04     11.47 o 
  -2   6   3     2062.45     1932.84     22.22 o 
  -1   6   3      434.97      505.89     10.03 o 
   0   6   3      120.83      116.72      6.21 o 
   1   6   3       27.43       29.32      5.06 o 
   2   6   3      223.61      266.50      9.72 o 
   3   6   3      178.87      207.02      9.64 o 
   4   6   3       38.28       35.18      8.47 o 
   5   6   3        7.56       -1.24      9.61 o 
   6   6   3      230.54      224.16     15.52 o 
   7   6   3        0.47       -9.31     22.74 o 
   8   6   3       86.84      109.09     28.37 o 
   9   6   3        6.36       36.30     24.88 o 
  10   6   3       44.45       58.08     30.00 o 
  11   6   3        9.48      -25.12     30.13 o 
 -12   7   3        2.00       -7.34     58.59 o 
 -11   7   3        8.08       36.56     48.15 o 
 -10   7   3      110.79      120.61     29.36 o 
  -9   7   3       65.44      119.87     27.68 o 
  -8   7   3        0.23        1.11     16.69 o 
  -7   7   3       59.92       35.04     15.30 o 
  -6   7   3      112.81      116.54      7.97 o 
  -5   7   3      691.02      656.92     24.58 o 
  -4   7   3      239.76      231.69      8.76 o 
  -3   7   3       48.05       48.71      6.37 o 
  -2   7   3       45.23       58.05      5.91 o 
  -1   7   3     3104.30     3019.57     32.50 o 
   0   7   3     4092.69     4195.77     50.43 o 
   1   7   3     2203.54     2187.24     26.58 o 
   2   7   3      126.17      110.05      8.68 o 
   3   7   3      209.25      207.83     10.82 o 
   4   7   3      195.47      198.89     11.56 o 
   5   7   3      844.71      868.09     21.18 o 
   6   7   3       21.15       14.88     13.62 o 
   7   7   3      734.46      720.18     38.84 o 
   8   7   3        0.62       -9.33     25.27 o 
   9   7   3        1.70        5.73     26.50 o 
  10   7   3        2.55      -13.43     28.57 o 
 -12   8   3        5.86       24.81     55.16 o 
 -11   8   3       13.94      114.24     57.28 o 
 -10   8   3      119.92      106.62     38.27 o 
  -9   8   3      285.37      407.27     34.03 o 
  -8   8   3       66.00       70.97     22.38 o 
  -7   8   3      450.23      471.56     23.21 o 
  -6   8   3      546.46      459.12     18.72 o 
  -5   8   3      537.87      533.37     18.25 o 
  -4   8   3        4.43       -8.10      8.10 o 
  -3   8   3     8236.13     7893.07     82.70 o 
  -2   8   3      127.95      115.56      8.44 o 
  -1   8   3     3945.46     3628.95     45.83 o 
   0   8   3      715.29      813.98     18.16 o 
   1   8   3      504.23      471.40     16.80 o 
   2   8   3        3.87       10.78      8.67 o 
   3   8   3     8132.09     8357.48     96.09 o 
   4   8   3        2.80       -5.53      9.81 o 
   5   8   3      414.14      497.67     16.93 o 
   6   8   3      241.37      257.79     31.99 o 
   7   8   3      842.49      793.10     42.60 o 
   8   8   3        3.01        7.05     26.34 o 
   9   8   3      269.22      297.53     36.10 o 
  10   8   3        0.00       -8.56     40.53 o 
 -11   9   3       12.37      -24.64     51.25 o 
 -10   9   3       11.12       -9.21     29.42 o 
  -9   9   3      116.44      148.40     38.68 o 
  -8   9   3       15.26       -3.76     18.82 o 
  -7   9   3      197.06      218.03     20.23 o 
  -6   9   3      227.50      202.36     16.31 o 
  -5   9   3     6078.90     5912.52    107.87 o 
  -4   9   3       18.66       23.58     11.83 o 
  -3   9   3      359.33      356.43     13.98 o 
  -2   9   3        1.97       -3.05      8.03 o 
  -1   9   3     6222.37     6073.56     72.17 o 
   0   9   3      808.84      886.78     16.33 o 
   1   9   3     5138.61     4787.56     52.95 o 
   2   9   3        8.62       -1.08      6.65 o 
   3   9   3       31.39       11.85     10.15 o 
   4   9   3        9.86       11.07     11.14 o 
   5   9   3     2032.72     2127.27     35.50 o 
   6   9   3        0.10      -13.06     13.06 o 
   7   9   3      160.05      195.32     28.90 o 
   8   9   3        1.13      -12.45     28.31 o 
   9   9   3      102.41      113.92     48.15 o 
  10   9   3        2.73       -5.82     39.83 o 
 -11  10   3       12.07       86.01     55.65 o 
 -10  10   3        8.94       61.92     32.46 o 
  -9  10   3        3.29      -13.28     28.62 o 
  -8  10   3       13.59       33.03     23.03 o 
  -7  10   3      247.41      291.03     33.98 o 
  -6  10   3      866.00      844.46     27.16 o 
  -5  10   3       15.75       28.08     15.85 o 
  -4  10   3       60.86       61.90     12.42 o 
  -3  10   3     3058.43     2975.46     42.35 o 
  -2  10   3       54.41       29.43     11.14 o 
  -1  10   3     4233.04     4245.94     54.31 o 
   0  10   3      329.86      317.97     16.86 o 
   1  10   3     2809.07     2752.48     34.49 o 
   2  10   3       93.34      115.65      9.70 o 
   3  10   3     1748.43     1715.56     35.88 o 
   4  10   3       46.69       50.25     12.38 o 
   5  10   3      776.29      827.61     23.03 o 
   6  10   3       25.24       53.91     19.62 o 
   7  10   3      403.68      426.03     32.56 o 
   8  10   3        4.12        0.49     43.25 o 
   9  10   3       55.35       31.99     52.39 o 
  10  10   3        2.97      -56.63     64.63 o 
 -11  11   3       10.38      -18.29     44.96 o 
 -10  11   3       27.48       77.61     33.75 o 
  -9  11   3       45.05       26.05     30.31 o 
  -8  11   3       27.62       38.23     22.50 o 
  -7  11   3       88.47       89.00     21.82 o 
  -6  11   3       34.90       51.91     20.07 o 
  -5  11   3     2303.80     2187.48     41.65 o 
  -4  11   3       68.96       64.33     13.28 o 
  -3  11   3       76.19       64.94     12.67 o 
  -2  11   3        0.98       -7.15     11.70 o 
  -1  11   3      968.17      956.18     39.45 o 
   0  11   3      377.30      380.31     17.28 o 
   1  11   3     1503.36     1484.08     25.95 o 
   2  11   3      536.88      555.28     15.80 o 
   3  11   3        9.05       -0.65     13.94 o 
   4  11   3       14.85       42.62     18.97 o 
   5  11   3     1393.61     1328.61     34.12 o 
   6  11   3        7.98       57.72     21.97 o 
   7  11   3        2.37      -26.15     26.15 o 
   8  11   3       56.82       71.81     46.35 o 
   9  11   3       52.67       60.88     55.49 o 
 -10  12   3       44.33        5.90     55.65 o 
  -9  12   3      101.99       50.94     31.48 o 
  -8  12   3        0.69      -17.84     40.90 o 
  -7  12   3        2.20       11.55     21.72 o 
  -6  12   3       10.37       -4.64     19.88 o 
  -5  12   3     1743.30     1648.56     37.10 o 
  -4  12   3      423.50      405.41     18.79 o 
  -3  12   3      193.05      187.87     15.91 o 
  -2  12   3      113.05      101.16     14.61 o 
  -1  12   3       14.03       11.47     14.13 o 
   0  12   3        6.23      -13.43     13.43 o 
   1  12   3       40.07       30.79     13.10 o 
   2  12   3       64.65       49.43     11.70 o 
   3  12   3      304.57      334.36     19.20 o 
   4  12   3       14.72       19.26     19.13 o 
   5  12   3      372.77      431.17     30.35 o 
   6  12   3        4.75      -17.94     23.28 o 
   7  12   3       70.42       54.04     30.74 o 
   8  12   3        0.13      -51.41     51.41 o 
   9  12   3       45.03       35.25     50.92 o 
 -10  13   3        4.72       -4.38     59.81 o 
  -9  13   3       27.62       11.15     36.78 o 
  -8  13   3        3.24      -31.89     31.89 o 
  -7  13   3      285.79      270.58     26.66 o 
  -6  13   3       19.53      -19.90     19.90 o 
  -5  13   3      713.32      664.63     26.13 o 
  -4  13   3       34.52        8.53     14.88 o 
  -3  13   3       49.56       26.84     15.02 o 
  -2  13   3      678.43      716.06     22.58 o 
  -1  13   3       14.07       -3.16     16.87 o 
   0  13   3       37.17       30.75     14.72 o 
   1  13   3      194.16      171.35     16.55 o 
   2  13   3       90.86       70.72     15.02 o 
   3  13   3        7.21       18.99     13.14 o 
   4  13   3       97.43      109.47     28.64 o 
   5  13   3       75.58       57.86     28.72 o 
   6  13   3       29.32       17.67     25.24 o 
   7  13   3       13.27       21.69     32.26 o 
   8  13   3       31.46       -0.65     53.53 o 
  -9  14   3       37.22       18.85     38.96 o 
  -8  14   3       23.60      -31.83     34.03 o 
  -7  14   3        2.67      -24.77     24.77 o 
  -6  14   3      124.08      162.97     30.18 o 
  -5  14   3        1.89       11.31     19.35 o 
  -4  14   3       52.24       86.48     18.25 o 
  -3  14   3      283.85      291.67     19.40 o 
  -2  14   3      136.86      164.29     17.54 o 
  -1  14   3        1.30       25.49     17.47 o 
   0  14   3      559.08      573.17     23.11 o 
   1  14   3       32.43       27.22     15.79 o 
   2  14   3      231.04      260.62     20.56 o 
   3  14   3      291.00      303.55     27.93 o 
   4  14   3       76.65       72.30     47.98 o 
   5  14   3      106.53       89.93     25.94 o 
   6  14   3      132.69      181.05     29.98 o 
   7  14   3        0.30        7.66     66.10 o 
   8  14   3        1.69       52.23     57.94 o 
  -9  15   3       94.17       46.12     42.54 o 
  -8  15   3       63.54        8.49     38.65 o 
  -7  15   3        0.11       -1.35     27.06 o 
  -6  15   3        8.35       28.83     22.74 o 
  -5  15   3      183.52      137.54     22.95 o 
  -4  15   3       48.97       53.69     18.45 o 
  -3  15   3      279.14      227.47     19.94 o 
  -2  15   3      399.14      465.15     21.67 o 
  -1  15   3      106.53      119.85     19.31 o 
   0  15   3       32.35       43.45     21.54 o 
   1  15   3      118.76      145.48     21.19 o 
   2  15   3      648.56      682.52     48.32 o 
   3  15   3       10.19      -16.86     24.76 o 
   4  15   3      362.56      490.26     62.51 o 
   5  15   3      197.89      176.49     38.25 o 
   6  15   3        9.96        0.09     34.07 o 
   7  15   3       35.59      -16.68     40.86 o 
  -8  16   3        5.57      -37.98     39.98 o 
  -7  16   3       43.40       44.49     30.83 o 
  -6  16   3       73.57       59.44     37.20 o 
  -5  16   3       28.45       15.35     23.38 o 
  -4  16   3      580.43      553.86     26.88 o 
  -3  16   3        6.72       30.21     19.11 o 
  -2  16   3      299.91      305.88     21.60 o 
  -1  16   3      110.37      127.99     25.20 o 
   0  16   3      521.51      600.59     33.74 o 
   1  16   3        0.63      -10.43     20.78 o 
   2  16   3      114.10       96.97     31.09 o 
   3  16   3       23.62      -14.61     37.49 o 
   4  16   3      224.45      175.12     58.92 o 
   5  16   3        2.17       78.00     38.57 o 
   6  16   3       96.51       62.58     82.50 o 
   7  16   3       24.63      -28.97     40.53 o 
  -7  17   3        1.50      -25.19     30.04 o 
  -6  17   3        2.60      -18.22     29.05 o 
  -5  17   3       56.92       40.84     28.61 o 
  -4  17   3       38.56       28.89     25.25 o 
  -3  17   3        6.76      -24.90     24.90 o 
  -2  17   3       53.23       55.44     23.86 o 
  -1  17   3        0.04       -6.63     28.21 o 
   0  17   3        0.06       54.35     24.87 o 
   1  17   3       40.52       51.83     44.88 o 
   2  17   3       93.74      131.51     36.79 o 
   3  17   3        1.14      -26.02     47.33 o 
   4  17   3       83.08       66.59     54.84 o 
   5  17   3       23.76       -9.38     40.17 o 
   6  17   3       19.66      -36.66     36.66 o 
  -6  18   3        3.08       21.81     32.76 o 
  -5  18   3       10.77       26.74     34.64 o 
  -4  18   3       25.98       81.05     63.84 o 
  -3  18   3       14.47       -9.79     27.86 o 
  -2  18   3       76.22      100.28     29.25 o 
  -1  18   3       27.49       13.44     40.47 o 
   0  18   3        0.48      -36.06     36.06 o 
   1  18   3        1.17        2.05     35.13 o 
   2  18   3        3.27       29.86     39.16 o 
   3  18   3       19.35      -45.70     57.28 o 
   4  18   3       11.12      -34.76     60.71 o 
   5  18   3        2.57      -37.99     45.78 o 
  -5  19   3        7.79       18.89     38.36 o 
  -4  19   3       15.05       -4.69     37.26 o 
  -3  19   3       64.78       63.39     44.61 o 
  -2  19   3       20.10      -17.16     31.25 o 
  -1  19   3       19.90       42.31     31.62 o 
   0  19   3        4.75        4.60     38.33 o 
   1  19   3        8.54       41.55     45.94 o 
   2  19   3       16.18        0.28     40.11 o 
   3  19   3       12.77      -29.54     62.67 o 
   4  19   3       55.65       32.64     66.75 o 
  -4  20   3      103.83       79.16     35.43 o 
  -3  20   3       22.50       13.20     35.98 o 
  -2  20   3      134.99      133.22     37.75 o 
  -1  20   3       26.84        4.53     46.77 o 
   0  20   3        2.75       30.71     45.76 o 
   1  20   3        0.06        2.09     69.28 o 
   2  20   3        6.77       53.06     69.77 o 
 -12   0   4       21.64      -44.88     46.19 o 
 -10   0   4     1518.18     1547.97     48.49 o 
  -8   0   4     1567.43     1526.01     52.88 o 
  -6   0   4     4493.05     4396.87     59.69 o 
  -4   0   4    30357.45    30514.82    366.16 o 
  -2   0   4     8755.56     8854.93    152.35 o 
   0   0   4    34270.28    33295.04   1189.32 o 
   2   0   4    11261.93    11367.58    137.59 o 
   4   0   4    11493.43    11734.00    169.81 o 
   6   0   4     4251.91     4334.24     70.68 o 
   8   0   4        5.66       11.88     39.33 o 
  10   0   4       12.15      -34.74     34.74 o 
 -13   1   4        0.20      -29.76     29.76 o 
 -12   1   4        8.57       10.75     32.24 o 
 -11   1   4        6.06       51.38     29.13 o 
 -10   1   4      133.76      134.60     22.93 o 
  -9   1   4     1699.63     1742.84     33.84 o 
  -8   1   4     4259.85     4165.36     59.14 o 
  -7   1   4      727.02      765.14     32.71 o 
  -6   1   4     1320.12     1328.11     18.26 o 
  -5   1   4     2372.66     2449.38     29.18 o 
  -4   1   4     4804.37     4539.48     48.27 o 
  -3   1   4        3.68        3.94      4.50 o 
  -2   1   4    13866.27    13785.28    149.04 o 
  -1   1   4     1440.24     1515.90     19.45 o 
   0   1   4       22.65       14.35      2.83 o 
   1   1   4      669.45      649.17      7.90 o 
   2   1   4    12854.80    12496.18    108.54 o 
   3   1   4       34.37       46.11      4.14 o 
   4   1   4    10105.02     9895.83    110.04 o 
   5   1   4       58.07       63.72      9.07 o 
   6   1   4      412.78      405.14     14.44 o 
   7   1   4        2.58       -0.01     15.49 o 
   8   1   4     1177.28     1109.52     34.58 o 
   9   1   4      200.37      186.25     23.36 o 
  10   1   4       89.09       88.11     25.02 o 
  11   1   4       59.86       27.66     36.68 o 
 -12   2   4       27.09       24.71     44.33 o 
 -11   2   4      122.00       87.19     35.66 o 
 -10   2   4      124.97      154.96     18.63 o 
  -9   2   4       50.04       39.09     14.65 o 
  -8   2   4      615.69      627.85     20.00 o 
  -7   2   4      193.38      236.33     14.23 o 
  -6   2   4     5685.14     5620.65     66.68 o 
  -5   2   4     5090.51     5114.05     50.66 o 
  -4   2   4      626.55      534.85     10.12 o 
  -3   2   4       53.35       62.34      8.06 o 
  -2   2   4      427.74      421.28      9.26 o 
  -1   2   4      260.04      228.21      9.86 o 
   0   2   4    13978.38    14397.01    171.95 o 
   1   2   4     1640.15     1721.95     17.17 o 
   2   2   4      768.31      649.41     10.83 o 
   3   2   4     2898.78     3040.51     34.60 o 
   4   2   4      936.99      966.22     16.14 o 
   5   2   4        0.18       -1.81      8.87 o 
   6   2   4     1901.66     1801.33     29.58 o 
   7   2   4       23.20       40.34     15.19 o 
   8   2   4      126.03      115.35     19.32 o 
   9   2   4      103.83      117.62     25.54 o 
  10   2   4       48.63       38.50     24.03 o 
  11   2   4       12.92       49.58     28.54 o 
 -12   3   4       73.23      141.82     47.98 o 
 -11   3   4        2.63       20.05     22.62 o 
 -10   3   4       15.06       -4.23     16.01 o 
  -9   3   4      961.06     1019.40     26.45 o 
  -8   3   4       13.25        3.06     11.99 o 
  -7   3   4        3.42        7.46     10.55 o 
  -6   3   4      252.51      267.37      9.79 o 
  -5   3   4      763.32      782.47     21.33 o 
  -4   3   4      525.17      521.84     10.01 o 
  -3   3   4      248.97      216.66      6.87 o 
  -2   3   4    10295.19    10650.17    116.86 o 
  -1   3   4      332.32      363.91     11.86 o 
   0   3   4     2611.62     2663.51     32.12 o 
   1   3   4      192.91      195.45      7.59 o 
   2   3   4       38.90       36.92      3.37 o 
   3   3   4       30.46       20.59      6.21 o 
   4   3   4       18.17       28.85      6.42 o 
   5   3   4       12.75        3.48      8.92 o 
   6   3   4       47.21       59.62     11.01 o 
   7   3   4       11.14       34.98     15.97 o 
   8   3   4      123.99      157.77     19.75 o 
   9   3   4        1.88      -21.45     21.45 o 
  10   3   4        6.28       -2.58     23.46 o 
  11   3   4       13.38       -3.41     26.93 o 
 -12   4   4       21.67      -43.41     43.41 o 
 -11   4   4      237.13      265.32     31.88 o 
 -10   4   4      142.40      190.79     22.64 o 
  -9   4   4        6.97       10.31     15.56 o 
  -8   4   4      776.98      911.73     33.02 o 
  -7   4   4      130.67      145.30     12.33 o 
  -6   4   4     2414.42     2353.19     27.42 o 
  -5   4   4     1747.23     1765.30     21.48 o 
  -4   4   4      182.98      203.35      7.54 o 
  -3   4   4     4883.96     4554.30     48.86 o 
  -2   4   4     3844.66     3883.13     42.05 o 
  -1   4   4     1245.05     1219.54     18.00 o 
   0   4   4     5357.26     5544.77     62.97 o 
   1   4   4       31.03       43.49      4.81 o 
   2   4   4        7.13       -0.80      4.03 o 
   3   4   4     2601.26     2597.99     24.10 o 
   4   4   4     1470.93     1653.18     24.40 o 
   5   4   4      883.21      887.56     18.98 o 
   6   4   4      588.39      611.79     31.48 o 
   7   4   4        4.05        7.14     15.78 o 
   8   4   4       22.59       -8.06     17.23 o 
   9   4   4       39.80       44.30     21.02 o 
  10   4   4        8.26      -23.73     23.73 o 
  11   4   4        6.69       11.68     27.93 o 
 -12   5   4        5.71      -23.99     54.18 o 
 -11   5   4        2.12        2.72     29.28 o 
 -10   5   4        6.00       33.30     25.62 o 
  -9   5   4       79.20       42.43     18.68 o 
  -8   5   4      588.63      567.20     19.81 o 
  -7   5   4      409.03      412.27     16.12 o 
  -6   5   4        7.06        6.84      7.88 o 
  -5   5   4    14659.97    14740.23    137.05 o 
  -4   5   4     1512.60     1444.55     20.26 o 
  -3   5   4      681.52      564.50     11.74 o 
  -2   5   4     2706.18     2776.35     31.92 o 
  -1   5   4     4537.58     4247.91     45.66 o 
   0   5   4       82.14       90.77      5.80 o 
   1   5   4     7475.63     7244.31     64.15 o 
   2   5   4     5129.27     5158.86     51.07 o 
   3   5   4      146.23      163.58      8.00 o 
   4   5   4     2160.92     2252.97     32.70 o 
   5   5   4     1179.15     1164.00     20.35 o 
   6   5   4        2.91      -20.52     22.78 o 
   7   5   4      398.08      431.54     26.28 o 
   8   5   4       96.44      101.50     22.39 o 
   9   5   4      149.52      178.47     28.45 o 
  10   5   4       42.38       77.17     28.68 o 
 -12   6   4       18.55       -8.32     55.82 o 
 -11   6   4      121.86      111.73     31.16 o 
 -10   6   4      284.48      222.69     31.99 o 
  -9   6   4      245.68      304.47     28.29 o 
  -8   6   4      761.56      718.60     31.31 o 
  -7   6   4     2548.30     2549.10     43.03 o 
  -6   6   4      995.20      929.12     23.42 o 
  -5   6   4     1881.38     1893.26     26.62 o 
  -4   6   4     1104.39     1052.78     17.18 o 
  -3   6   4    13808.34    13540.00    136.30 o 
  -2   6   4     5305.08     5541.83     59.10 o 
  -1   6   4     5106.45     4916.55     48.66 o 
   0   6   4      992.18      863.38     13.13 o 
   1   6   4     3916.19     3726.14     35.62 o 
   2   6   4     1890.48     1973.00     27.91 o 
   3   6   4     9128.82     9188.05    103.41 o 
   4   6   4      502.00      498.19     22.33 o 
   5   6   4      294.78      318.81     13.45 o 
   6   6   4      717.97      715.12     28.11 o 
   7   6   4      310.98      301.23     31.86 o 
   8   6   4       11.74      -20.15     21.86 o 
   9   6   4      223.51      189.58     28.36 o 
  10   6   4        4.54        2.74     30.40 o 
 -12   7   4        0.70      -10.77     58.10 o 
 -11   7   4      234.14      244.24     36.66 o 
 -10   7   4        9.65       19.54     29.92 o 
  -9   7   4       14.32      -19.52     19.52 o 
  -8   7   4      107.15      119.82     21.00 o 
  -7   7   4       80.10      108.22     15.57 o 
  -6   7   4        7.34       -5.60     14.78 o 
  -5   7   4     3731.92     3618.68     46.66 o 
  -4   7   4     1287.41     1275.75     19.81 o 
  -3   7   4      153.83      169.50      9.21 o 
  -2   7   4     5850.50     6126.17     65.32 o 
  -1   7   4    15829.28    15712.41    144.88 o 
   0   7   4     1380.66     1374.17     18.25 o 
   1   7   4     6775.25     6691.88     73.25 o 
   2   7   4      420.50      447.92     13.41 o 
   3   7   4       23.35       29.03      8.96 o 
   4   7   4      247.62      248.54     14.76 o 
   5   7   4     4324.04     4265.23     55.03 o 
   6   7   4      109.66       75.68     26.93 o 
   7   7   4      557.56      618.72     28.76 o 
   8   7   4      135.09      134.05     26.29 o 
   9   7   4       22.91        6.33     27.65 o 
  10   7   4        0.32       -3.85     31.06 o 
 -12   8   4       30.54      116.36     63.16 o 
 -11   8   4       14.17       24.90     33.96 o 
 -10   8   4      154.18      163.95     33.33 o 
  -9   8   4       32.25       26.87     19.78 o 
  -8   8   4      143.07      165.12     21.54 o 
  -7   8   4     4042.18     3765.53     58.32 o 
  -6   8   4      120.50      112.86     14.08 o 
  -5   8   4      635.32      667.26     17.09 o 
  -4   8   4      774.87      694.30     17.17 o 
  -3   8   4     2367.98     2385.47     30.59 o 
  -2   8   4      559.93      579.71     12.66 o 
  -1   8   4       81.90       49.03      7.08 o 
   0   8   4      107.39      143.63      7.28 o 
   1   8   4      602.62      550.64     12.05 o 
   2   8   4      178.17      197.21     10.98 o 
   3   8   4     2407.03     2296.14     33.54 o 
   4   8   4       28.44       21.40     12.79 o 
   5   8   4        1.63        4.95     12.46 o 
   6   8   4        1.58       26.03     31.50 o 
   7   8   4      290.44      263.20     30.43 o 
   8   8   4        2.85      -23.20     31.85 o 
   9   8   4       67.06      105.50     29.66 o 
  10   8   4       10.11       -7.81     31.49 o 
 -11   9   4      156.50      147.47     38.54 o 
 -10   9   4        2.14        5.34     41.37 o 
  -9   9   4        5.21       -6.24     21.33 o 
  -8   9   4       46.43       85.63     20.44 o 
  -7   9   4      809.69      817.35     31.81 o 
  -6   9   4     2202.94     2172.84     66.12 o 
  -5   9   4      161.32      166.11     15.25 o 
  -4   9   4      632.31      606.25     16.59 o 
  -3   9   4        4.16       -6.97      9.75 o 
  -2   9   4       17.40       17.37      8.31 o 
  -1   9   4       59.06       57.63      8.46 o 
   0   9   4       12.55        9.63      7.21 o 
   1   9   4      399.35      406.31     11.36 o 
   2   9   4        8.36        7.70     10.02 o 
   3   9   4      698.75      716.22     23.02 o 
   4   9   4       39.65       31.21     13.87 o 
   5   9   4       95.10      130.35     22.62 o 
   6   9   4        3.56      -10.20     16.06 o 
   7   9   4      168.00      149.10     28.00 o 
   8   9   4       12.71      -20.59     28.27 o 
   9   9   4        3.76       -5.32     28.14 o 
  10   9   4       12.63      -33.41     49.29 o 
 -11  10   4        1.82       37.22     37.71 o 
 -10  10   4       19.28       -7.05     31.04 o 
  -9  10   4        6.58      -13.89     23.00 o 
  -8  10   4        7.86       23.97     20.99 o 
  -7  10   4      528.20      541.47     31.80 o 
  -6  10   4       25.43       29.52     15.80 o 
  -5  10   4      117.80      149.58     16.68 o 
  -4  10   4      411.46      399.23     33.38 o 
  -3  10   4       19.66       20.81     11.35 o 
  -2  10   4      930.36      956.31     25.44 o 
  -1  10   4       48.44       46.26     11.00 o 
   0  10   4      496.12      525.70     15.89 o 
   1  10   4       93.98       92.55      9.06 o 
   2  10   4       52.09       41.14     11.37 o 
   3  10   4      579.57      590.31     19.10 o 
   4  10   4       15.15       26.50     18.61 o 
   5  10   4      391.69      442.99     21.81 o 
   6  10   4       63.91       47.79     18.33 o 
   7  10   4        0.23      -28.28     28.28 o 
   8  10   4       24.92       67.17     34.15 o 
   9  10   4       26.05       14.31     44.23 o 
 -11  11   4      143.36      150.75     37.32 o 
 -10  11   4        0.65      -33.36     33.36 o 
  -9  11   4       13.21      -13.28     28.93 o 
  -8  11   4      149.68      156.46     41.56 o 
  -7  11   4        8.07       36.07     20.98 o 
  -6  11   4       38.26       42.15     17.75 o 
  -5  11   4      120.75      116.12     20.99 o 
  -4  11   4      155.08      171.50     21.28 o 
  -3  11   4       16.73        6.69     18.62 o 
  -2  11   4      703.36      685.37     35.83 o 
  -1  11   4     1934.36     1817.70     39.67 o 
   0  11   4        8.41        8.65     12.54 o 
   1  11   4     2924.42     2975.70     46.27 o 
   2  11   4      322.97      311.52     16.19 o 
   3  11   4       90.09       70.81     15.87 o 
   4  11   4      203.16      229.14     18.39 o 
   5  11   4      853.86      875.55     28.78 o 
   6  11   4       68.95       73.10     20.13 o 
   7  11   4      215.78      337.51     53.69 o 
   8  11   4        1.71       25.95     53.20 o 
   9  11   4        6.32      -40.43     40.43 o 
 -10  12   4        8.31       40.97     38.25 o 
  -9  12   4      169.68      104.75     33.28 o 
  -8  12   4       14.60       24.00     24.43 o 
  -7  12   4      790.64      742.92     33.54 o 
  -6  12   4      106.78      104.14     20.40 o 
  -5  12   4      853.60      895.37     28.25 o 
  -4  12   4      177.27      168.06     18.38 o 
  -3  12   4     2361.33     2251.65     37.90 o 
  -2  12   4       69.02       65.81     18.34 o 
  -1  12   4      492.91      479.54     23.59 o 
   0  12   4     2371.93     2302.92     41.10 o 
   1  12   4      136.39      161.87     15.00 o 
   2  12   4      159.48      184.47     13.09 o 
   3  12   4     1745.27     1790.18     37.44 o 
   4  12   4      124.77      133.89     22.16 o 
   5  12   4        2.03        3.69     22.61 o 
   6  12   4      216.01      267.03     27.85 o 
   7  12   4      648.03      572.03     61.20 o 
   8  12   4       18.88       23.34     55.00 o 
   9  12   4       32.43        9.14     62.18 o 
 -10  13   4        0.35       -5.78     39.75 o 
  -9  13   4       38.17       -0.44     37.39 o 
  -8  13   4      128.23      115.54     27.08 o 
  -7  13   4        0.54      -25.80     29.39 o 
  -6  13   4       26.10       38.80     19.92 o 
  -5  13   4      825.95      870.44     29.35 o 
  -4  13   4      564.52      623.79     22.37 o 
  -3  13   4      328.83      299.73     18.32 o 
  -2  13   4      751.25      814.15     39.26 o 
  -1  13   4      735.01      686.40     21.57 o 
   0  13   4       83.79       99.48     16.40 o 
   1  13   4      233.24      263.62     22.87 o 
   2  13   4      784.20      824.95     23.27 o 
   3  13   4       31.03       51.10     21.46 o 
   4  13   4      292.86      313.39     32.63 o 
   5  13   4      343.49      363.85     36.10 o 
   6  13   4        4.99      -23.42     25.39 o 
   7  13   4       57.83       92.54     50.10 o 
   8  13   4        1.79       -1.14     55.82 o 
  -9  14   4        0.56      -36.29     36.29 o 
  -8  14   4       38.76       27.58     28.71 o 
  -7  14   4      147.54      192.37     29.09 o 
  -6  14   4       38.99       41.64     24.97 o 
  -5  14   4        1.71       16.48     20.45 o 
  -4  14   4      133.16      147.88     18.37 o 
  -3  14   4       18.84       16.99     16.38 o 
  -2  14   4      115.94       96.18     16.91 o 
  -1  14   4      541.28      507.35     20.83 o 
   0  14   4      299.76      291.30     19.51 o 
   1  14   4      279.98      255.32     18.38 o 
   2  14   4       50.78       70.02     22.24 o 
   3  14   4      279.15      336.20     55.65 o 
   4  14   4      164.52      207.60     53.53 o 
   5  14   4        0.40      -19.91     50.10 o 
   6  14   4       60.10       55.48     28.05 o 
   7  14   4        1.60      -28.72     50.92 o 
   8  14   4       65.33       32.15     52.23 o 
  -9  15   4       13.77       15.03     42.13 o 
  -8  15   4       13.06       -8.19     47.74 o 
  -7  15   4        2.59       33.31     27.77 o 
  -6  15   4       40.53       20.36     21.55 o 
  -5  15   4      211.97      175.53     23.81 o 
  -4  15   4        0.54      -18.42     18.42 o 
  -3  15   4       73.43       33.27     19.40 o 
  -2  15   4       87.99       80.60     17.98 o 
  -1  15   4        2.97       -1.64     18.75 o 
   0  15   4        8.31       29.66     18.68 o 
   1  15   4       66.23       68.87     19.81 o 
   2  15   4       85.66       82.95     18.15 o 
   3  15   4        0.52       42.60     50.43 o 
   4  15   4       14.28       -0.65     50.76 o 
   5  15   4        3.48       -3.43     53.86 o 
   6  15   4       36.22       35.30     37.27 o 
  -8  16   4        8.14        6.66     31.48 o 
  -7  16   4        7.15      -33.30     44.89 o 
  -6  16   4        0.65       11.12     23.76 o 
  -5  16   4      116.97      111.72     27.82 o 
  -4  16   4       36.04       33.45     21.01 o 
  -3  16   4       56.82       41.79     19.79 o 
  -2  16   4        7.44       -1.62     18.11 o 
  -1  16   4        8.64       18.26     18.32 o 
   0  16   4       63.39       78.05     27.82 o 
   1  16   4        3.99        2.81     21.05 o 
   2  16   4       33.52       20.68     19.57 o 
   3  16   4       27.08      125.01     55.98 o 
   4  16   4        0.07        9.47     50.10 o 
   5  16   4        0.15       38.35     53.37 o 
   6  16   4       24.00      -19.31     39.46 o 
  -7  17   4        0.29        4.36     31.29 o 
  -6  17   4        4.60      -30.47     30.47 o 
  -5  17   4       31.48       12.27     29.10 o 
  -4  17   4      792.61      878.52     37.38 o 
  -3  17   4        4.00        8.99     25.02 o 
  -2  17   4      120.14      163.85     29.91 o 
  -1  17   4       10.99       34.10     27.35 o 
   0  17   4       27.14       32.86     36.07 o 
   1  17   4       55.99      111.55     37.97 o 
   2  17   4      197.53      161.82     67.97 o 
   3  17   4       15.40       39.33     58.26 o 
   4  17   4       10.04       56.14     61.20 o 
   5  17   4        0.19        9.38     41.01 o 
   6  17   4        2.10      -37.35     42.92 o 
  -6  18   4       23.26       41.40     32.84 o 
  -5  18   4       71.69       75.46     43.07 o 
  -4  18   4      106.26      110.27     32.18 o 
  -3  18   4        4.16       23.13     28.78 o 
  -2  18   4       11.87       18.75     31.36 o 
  -1  18   4        5.57        3.17     32.64 o 
   0  18   4      183.13      187.03     30.71 o 
   1  18   4        0.30       -5.72     35.96 o 
   2  18   4       61.42        2.96     67.24 o 
   3  18   4        9.26      -48.63     58.10 o 
   4  18   4       23.61      -46.68     62.34 o 
   5  18   4        5.93       19.94     52.88 o 
  -5  19   4       31.52       -7.92     41.08 o 
  -4  19   4       18.80      -15.17     32.70 o 
  -3  19   4        3.69      -23.96     31.50 o 
  -2  19   4       20.08       33.64     31.11 o 
  -1  19   4       16.84       53.01     36.61 o 
   0  19   4        0.03       16.54     30.07 o 
   1  19   4        0.08      -24.41     49.45 o 
   2  19   4       86.60       85.19     57.94 o 
   3  19   4        9.34       13.06     59.57 o 
  -4  20   4       37.39       81.79     41.80 o 
  -3  20   4       23.50       51.85     33.26 o 
  -2  20   4       54.76       52.15     33.55 o 
  -1  20   4        0.33       23.83     34.82 o 
   0  20   4       30.87       22.32     34.62 o 
   1  20   4        4.13       13.22     48.74 o 
   2  20   4        3.03       15.34     60.55 o 
 -13   0   5       77.59      138.56     52.06 o 
 -11   0   5      607.98      713.85     50.43 o 
  -9   0   5      262.34      226.62     24.13 o 
  -7   0   5      569.38      652.98     27.39 o 
  -5   0   5     1024.94     1040.43     40.51 o 
  -3   0   5      165.68      152.10      8.96 o 
  -1   0   5      846.69      751.11     16.03 o 
   1   0   5     1281.07     1366.54     20.36 o 
   3   0   5      752.36      848.83     19.65 o 
   5   0   5      350.07      352.46     20.79 o 
   7   0   5      424.31      427.61     44.47 o 
   9   0   5        4.02        6.31     30.45 o 
 -13   1   5        0.16      -13.67     35.98 o 
 -12   1   5        0.34       -9.20     29.23 o 
 -11   1   5        1.23      -18.40     18.40 o 
 -10   1   5        7.28       13.76     16.65 o 
  -9   1   5       35.32       69.66     18.22 o 
  -8   1   5     1308.82     1190.07     27.07 o 
  -7   1   5      186.96      239.22     13.54 o 
  -6   1   5      887.88      864.64     17.01 o 
  -5   1   5     4082.90     4005.61     41.13 o 
  -4   1   5     1806.02     1614.98     21.21 o 
  -3   1   5      617.46      580.24     10.11 o 
  -2   1   5    15376.53    15783.96    145.23 o 
  -1   1   5      396.92      373.33      7.86 o 
   0   1   5      135.28      157.46      5.17 o 
   1   1   5      462.41      415.10      7.46 o 
   2   1   5     6692.05     7086.88     63.25 o 
   3   1   5     1353.35     1434.56     21.08 o 
   4   1   5     4768.01     4514.60     55.87 o 
   5   1   5        7.08        9.86     10.19 o 
   6   1   5      155.61      149.70     11.89 o 
   7   1   5      392.97      372.80     36.89 o 
   8   1   5       52.30        8.86     18.31 o 
   9   1   5      183.84      189.08     23.93 o 
  10   1   5       63.57       57.39     24.62 o 
 -13   2   5        0.28       26.11     52.71 o 
 -12   2   5       43.05       71.16     48.15 o 
 -11   2   5       71.80       90.63     21.20 o 
 -10   2   5      715.79      728.62     24.47 o 
  -9   2   5      245.83      281.64     18.53 o 
  -8   2   5        2.05       18.06     12.75 o 
  -7   2   5      963.37      922.86     22.14 o 
  -6   2   5     2614.55     2547.84     34.47 o 
  -5   2   5     1592.72     1616.20     23.95 o 
  -4   2   5     1154.82     1153.03     23.70 o 
  -3   2   5      826.40      786.50     14.27 o 
  -2   2   5     4239.68     4487.07     52.18 o 
  -1   2   5     2886.21     2890.36     29.43 o 
   0   2   5    25077.74    25748.25    251.38 o 
   1   2   5       16.57       29.70      3.68 o 
   2   2   5     5004.59     5041.47     49.61 o 
   3   2   5      306.35      279.22      9.56 o 
   4   2   5      786.86      736.69     17.00 o 
   5   2   5      225.32      207.83     11.75 o 
   6   2   5     3904.03     3742.37     58.20 o 
   7   2   5      688.61      673.12     24.76 o 
   8   2   5       13.55       -3.90     18.25 o 
   9   2   5       11.59       -2.04     21.09 o 
  10   2   5      110.73      109.70     25.82 o 
 -12   3   5      125.91      135.79     50.92 o 
 -11   3   5      266.90      320.52     33.76 o 
 -10   3   5      298.99      341.97     20.61 o 
  -9   3   5      705.60      694.37     25.75 o 
  -8   3   5      678.01      631.70     23.32 o 
  -7   3   5      430.74      472.68     14.99 o 
  -6   3   5      357.65      351.09     11.00 o 
  -5   3   5      391.83      381.07      9.78 o 
  -4   3   5    21575.61    21678.13    214.12 o 
  -3   3   5       27.02       14.41      5.67 o 
  -2   3   5     7927.04     7909.13     88.52 o 
  -1   3   5     6224.36     6380.52     78.15 o 
   0   3   5     2802.09     2934.06     32.33 o 
   1   3   5     4929.55     4905.26     47.32 o 
   2   3   5    21417.94    22488.52    192.32 o 
   3   3   5       37.95       62.25      7.64 o 
   4   3   5     1790.48     1760.04     24.05 o 
   5   3   5     1859.14     1812.78     33.56 o 
   6   3   5      262.85      237.61     18.43 o 
   7   3   5      425.92      489.49     22.84 o 
   8   3   5      533.42      531.41     34.33 o 
   9   3   5       16.69       37.92     22.88 o 
  10   3   5       42.71      112.13     26.41 o 
 -12   4   5        8.72        9.14     45.53 o 
 -11   4   5      279.20      287.36     34.34 o 
 -10   4   5      526.10      523.15     27.59 o 
  -9   4   5       45.42       63.11     19.09 o 
  -8   4   5      392.71      382.27     17.86 o 
  -7   4   5     2185.95     2099.65     32.17 o 
  -6   4   5     1781.34     1635.85     24.03 o 
  -5   4   5      638.10      577.95     11.96 o 
  -4   4   5     8508.70     8768.14     95.83 o 
  -3   4   5     7947.80     7879.93     89.19 o 
  -2   4   5       89.15       93.33      6.84 o 
  -1   4   5     2120.21     2168.98     28.48 o 
   0   4   5     4703.60     4590.78     48.72 o 
   1   4   5     4508.20     4691.81     46.24 o 
   2   4   5     5867.78     6120.23     58.76 o 
   3   4   5     3669.97     3415.89     43.37 o 
   4   4   5     4356.35     4391.87     54.55 o 
   5   4   5      604.03      595.60     19.44 o 
   6   4   5     1220.08     1137.57     33.86 o 
   7   4   5      822.52      775.83     30.16 o 
   8   4   5      162.29      160.79     24.92 o 
   9   4   5      232.79      221.70     30.39 o 
  10   4   5       64.60       77.22     33.92 o 
 -12   5   5       84.49       54.84     54.84 o 
 -11   5   5        4.10        7.46     41.45 o 
 -10   5   5       19.02        8.48     21.40 o 
  -9   5   5      112.47      103.58     19.82 o 
  -8   5   5     2105.15     2087.00     50.00 o 
  -7   5   5     3820.04     3753.53     55.72 o 
  -6   5   5     2588.24     2541.39     35.32 o 
  -5   5   5      296.51      274.72      8.68 o 
  -4   5   5      453.87      468.77     11.93 o 
  -3   5   5      688.47      698.32     16.45 o 
  -2   5   5     1234.24     1154.34     17.27 o 
  -1   5   5     2099.56     2055.65     28.39 o 
   0   5   5       76.49       67.69      5.41 o 
   1   5   5     2970.57     2851.55     30.51 o 
   2   5   5      227.45      216.93     15.48 o 
   3   5   5      547.95      557.21     16.02 o 
   4   5   5     1347.34     1325.54     24.30 o 
   5   5   5     1258.20     1173.01     28.10 o 
   6   5   5      142.36      153.63     35.19 o 
   7   5   5       25.21        9.89     20.80 o 
   8   5   5      243.89      243.88     27.38 o 
   9   5   5       19.34       28.89     26.70 o 
  10   5   5       29.16       41.28     29.85 o 
 -12   6   5       13.75      -13.55     48.96 o 
 -11   6   5       43.52       63.98     70.42 o 
 -10   6   5        3.85       14.58     22.15 o 
  -9   6   5      261.88      226.90     22.11 o 
  -8   6   5       46.58       61.81     18.32 o 
  -7   6   5      293.43      281.66     16.83 o 
  -6   6   5       33.14       21.52     11.94 o 
  -5   6   5       63.76       69.51      8.28 o 
  -4   6   5     1514.36     1447.08     21.49 o 
  -3   6   5      950.34      989.36     18.25 o 
  -2   6   5       76.24       40.00      6.38 o 
  -1   6   5       93.05       80.20      7.43 o 
   0   6   5      290.56      354.33      8.84 o 
   1   6   5      704.33      730.31     16.36 o 
   2   6   5       18.17       18.99      5.83 o 
   3   6   5       45.00       42.76     11.18 o 
   4   6   5       15.41       14.82     10.57 o 
   5   6   5       71.71       65.02     13.25 o 
   6   6   5        6.50        2.25     18.56 o 
   7   6   5        9.79        6.10     22.39 o 
   8   6   5        0.11      -13.55     23.93 o 
   9   6   5        0.05      -10.07     26.48 o 
  10   6   5       15.19       -9.16     30.58 o 
 -12   7   5       60.71       97.11     60.71 o 
 -11   7   5       71.48       12.83     50.84 o 
 -10   7   5        1.72      -21.42     21.42 o 
  -9   7   5      124.93      159.49     21.68 o 
  -8   7   5      109.48       74.89     32.92 o 
  -7   7   5       35.18       32.27     14.10 o 
  -6   7   5        4.73       -1.60     11.98 o 
  -5   7   5      158.12      165.39     15.48 o 
  -4   7   5      717.56      690.80     15.16 o 
  -3   7   5       61.61       52.56      7.38 o 
  -2   7   5      926.11      982.59     17.21 o 
  -1   7   5      177.30      183.81      8.32 o 
   0   7   5      406.88      376.13      9.19 o 
   1   7   5     2808.58     2805.70     29.06 o 
   2   7   5      342.97      355.32      9.51 o 
   3   7   5      136.51      149.01     11.65 o 
   4   7   5        6.55        6.26     17.03 o 
   5   7   5      591.13      601.18     17.15 o 
   6   7   5       24.47       20.46     19.67 o 
   7   7   5      139.85      212.58     52.84 o 
   8   7   5       16.43        8.10     23.82 o 
   9   7   5        0.68       31.01     30.27 o 
  10   7   5        0.24      -19.66     31.71 o 
 -12   8   5       91.64       97.66     36.15 o 
 -11   8   5       12.61       70.60     34.80 o 
 -10   8   5      100.61       95.59     24.20 o 
  -9   8   5      121.92      165.64     22.64 o 
  -8   8   5      367.70      345.68     24.00 o 
  -7   8   5      382.55      291.33     34.93 o 
  -6   8   5       39.98       11.44     13.96 o 
  -5   8   5      200.89      190.45     14.46 o 
  -4   8   5        1.04        8.22     11.46 o 
  -3   8   5     7940.93     7665.90     81.49 o 
  -2   8   5       32.39       55.38      8.07 o 
  -1   8   5     1842.24     1890.96     23.97 o 
   0   8   5        1.55       12.15      5.49 o 
   1   8   5     1311.20     1294.66     18.16 o 
   2   8   5        7.48       -7.57      7.57 o 
   3   8   5     3961.36     4179.88     54.41 o 
   4   8   5      169.43      190.55     14.24 o 
   5   8   5      229.89      289.76     27.70 o 
   6   8   5       10.30      -13.07     19.29 o 
   7   8   5      228.64      216.35     26.37 o 
   8   8   5        0.73       12.94     25.96 o 
   9   8   5      245.38      285.52     32.41 o 
 -11   9   5      141.88      164.10     39.16 o 
 -10   9   5        5.91       21.58     32.39 o 
  -9   9   5      240.52      202.04     24.76 o 
  -8   9   5       74.40       77.12     21.61 o 
  -7   9   5     2167.11     2077.28     45.32 o 
  -6   9   5       37.30       43.50     14.90 o 
  -5   9   5     3884.20     3787.73     57.94 o 
  -4   9   5       16.97       23.91     12.53 o 
  -3   9   5       10.18       37.55     12.45 o 
  -2   9   5     1567.65     1591.18     37.29 o 
  -1   9   5     1989.90     1766.51     28.94 o 
   0   9   5       93.66      105.23      9.11 o 
   1   9   5     7014.38     6933.77     68.44 o 
   2   9   5       43.36       33.21     10.92 o 
   3   9   5        0.89       -0.57     13.03 o 
   4   9   5      106.97      129.57     16.10 o 
   5   9   5     2415.15     2301.99     43.16 o 
   6   9   5       56.43       56.94     33.32 o 
   7   9   5      403.13      448.36     29.77 o 
   8   9   5        1.15       -6.40     25.24 o 
   9   9   5       29.56       11.97     30.81 o 
 -11  10   5        9.99        1.00     37.92 o 
 -10  10   5       18.67       11.43     50.51 o 
  -9  10   5       54.81       85.09     25.42 o 
  -8  10   5      516.56      553.56     30.13 o 
  -7  10   5      757.98      755.28     30.88 o 
  -6  10   5       23.17       41.86     19.08 o 
  -5  10   5       84.57       84.69     15.33 o 
  -4  10   5       59.83       78.88     14.33 o 
  -3  10   5     3439.26     3359.26     67.18 o 
  -2  10   5      532.11      523.61     16.56 o 
  -1  10   5     1373.65     1343.54     25.29 o 
   0  10   5      245.59      244.84     11.58 o 
   1  10   5      505.69      473.25     16.31 o 
   2  10   5        7.64       -4.45     11.46 o 
   3  10   5     4857.33     4775.47     69.79 o 
   4  10   5      336.63      325.68     19.72 o 
   5  10   5      187.88      270.55     24.02 o 
   6  10   5       42.52      -11.95     23.12 o 
   7  10   5       93.12       54.18     27.24 o 
   8  10   5       18.22       31.64     30.65 o 
   9  10   5       87.11       93.50     31.50 o 
 -11  11   5        2.90      -12.80     40.72 o 
 -10  11   5       46.28       46.96     34.51 o 
  -9  11   5      129.34      137.89     33.46 o 
  -8  11   5       39.47       23.70     23.08 o 
  -7  11   5      676.01      604.36     25.65 o 
  -6  11   5       17.79       24.53     16.96 o 
  -5  11   5      295.66      284.60     20.91 o 
  -4  11   5      268.62      295.97     18.48 o 
  -3  11   5       91.63      103.97     17.90 o 
  -2  11   5        0.51       15.74     12.40 o 
  -1  11   5     2749.90     2638.94     39.58 o 
   0  11   5      429.70      432.99     16.19 o 
   1  11   5      623.43      657.87     24.22 o 
   2  11   5      397.28      393.36     22.61 o 
   3  11   5       22.17       23.85     18.73 o 
   4  11   5        2.96      -10.16     16.39 o 
   5  11   5      399.48      370.66     27.12 o 
   6  11   5      182.05      187.57     50.26 o 
   7  11   5        3.02      -25.22     25.22 o 
   8  11   5        5.07      -37.25     37.25 o 
   9  11   5       10.10       27.58     60.22 o 
 -10  12   5        0.34      -35.44     35.44 o 
  -9  12   5        0.16       -9.31     27.58 o 
  -8  12   5      105.40       76.10     26.23 o 
  -7  12   5      499.41      527.28     26.26 o 
  -6  12   5        3.79       14.66     18.90 o 
  -5  12   5        6.16        9.80     18.42 o 
  -4  12   5        1.24       33.64     16.55 o 
  -3  12   5        8.15        7.76     15.32 o 
  -2  12   5      108.92       77.52     16.24 o 
  -1  12   5      295.43      297.62     16.31 o 
   0  12   5      103.90       97.31     13.39 o 
   1  12   5       77.26       47.19     12.84 o 
   2  12   5       47.79       78.39     20.87 o 
   3  12   5       43.34       19.80     29.46 o 
   4  12   5      129.19      141.54     23.55 o 
   5  12   5      172.09      114.68     25.19 o 
   6  12   5       14.12       31.52     31.54 o 
   7  12   5      247.28      177.59     38.13 o 
   8  12   5       11.86        0.64     38.31 o 
 -10  13   5        2.78        4.19     42.27 o 
  -9  13   5       61.09       85.17     30.03 o 
  -8  13   5       83.02       45.19     37.54 o 
  -7  13   5      215.54      222.61     24.54 o 
  -6  13   5       14.54      -17.10     19.66 o 
  -5  13   5       16.38       41.74     19.40 o 
  -4  13   5        1.07        2.60     17.48 o 
  -3  13   5       38.18       56.78     15.91 o 
  -2  13   5      141.17      136.94     16.66 o 
  -1  13   5      114.67      123.05     15.52 o 
   0  13   5      100.73      118.84     14.56 o 
   1  13   5       27.86       24.05     14.17 o 
   2  13   5        3.92        1.69     20.95 o 
   3  13   5       37.78       35.57     38.84 o 
   4  13   5      344.94      357.97     65.12 o 
   5  13   5       37.91       35.64     32.58 o 
   6  13   5        5.53       31.82     47.00 o 
   7  13   5       11.50      -23.35     59.98 o 
   8  13   5       75.41       29.34     70.26 o 
  -9  14   5        1.07      -18.97     30.62 o 
  -8  14   5       13.41       10.62     28.33 o 
  -7  14   5       29.83        9.19     21.90 o 
  -6  14   5      294.68      288.39     24.66 o 
  -5  14   5        6.43       18.66     19.41 o 
  -4  14   5      173.63      185.82     21.48 o 
  -3  14   5       21.66       35.43     21.74 o 
  -2  14   5        0.99      -15.72     15.72 o 
  -1  14   5       32.09       21.07     15.02 o 
   0  14   5      505.04      479.19     19.89 o 
   1  14   5       34.92       42.07     24.56 o 
   2  14   5      223.44      298.42     27.36 o 
   3  14   5      190.26      173.21     33.91 o 
   4  14   5       74.48       36.72     45.70 o 
   5  14   5       52.94      -32.64     51.57 o 
   7  14   5        5.37      -27.30     43.98 o 
  -9  15   5       31.59       -1.38     50.76 o 
  -8  15   5       75.40      121.21     32.75 o 
  -7  15   5       23.27       -3.66     27.75 o 
  -6  15   5       97.60       75.15     22.80 o 
  -5  15   5        1.40      -20.66     21.39 o 
  -4  15   5       92.00       74.31     20.18 o 
  -3  15   5        8.38        7.91     17.40 o 
  -2  15   5      761.24      790.77     26.20 o 
  -1  15   5       31.35       17.56     16.54 o 
   0  15   5       29.75       29.40     16.61 o 
   1  15   5      322.84      302.54     18.54 o 
   2  15   5      208.15      306.17     51.41 o 
   3  15   5       35.03      -32.80     44.88 o 
   4  15   5      206.38      289.20     59.90 o 
   5  15   5       87.12       -0.33     56.14 o 
  -8  16   5       14.69      -25.48     30.08 o 
  -7  16   5       13.32      -26.08     29.44 o 
  -6  16   5      311.16      350.64     33.27 o 
  -5  16   5       21.96       12.49     23.57 o 
  -4  16   5       15.46       20.64     21.67 o 
  -3  16   5       12.29       -0.89     18.91 o 
  -2  16   5       68.18       48.46     19.33 o 
  -1  16   5       33.93       45.81     18.79 o 
   0  16   5      685.04      716.69     25.00 o 
   1  16   5       84.34       94.44     18.56 o 
   2  16   5       76.07      126.97     55.00 o 
   3  16   5        6.98      -33.13     47.98 o 
   4  16   5      107.79       58.10     52.55 o 
   5  16   5        0.55      -37.05     59.57 o 
  -7  17   5        2.74      -30.82     30.82 o 
  -6  17   5       20.18        4.81     30.60 o 
  -5  17   5        0.51        1.10     28.42 o 
  -4  17   5      122.74      116.71     28.62 o 
  -3  17   5       50.70       15.51     24.83 o 
  -2  17   5      152.61      116.89     25.51 o 
  -1  17   5        0.08       -4.31     25.16 o 
   0  17   5        0.17       15.79     25.29 o 
   1  17   5       21.53       21.73     27.58 o 
   2  17   5      359.41      263.90     61.85 o 
   3  17   5        0.18      -12.24     51.08 o 
   4  17   5       16.46      -35.90     59.90 o 
   5  17   5        0.15      -63.16     63.16 o 
  -6  18   5        7.51      -23.58     29.95 o 
  -5  18   5       60.54       17.41     29.86 o 
  -4  18   5      174.75      158.00     31.08 o 
  -3  18   5        0.94      -30.89     30.89 o 
  -2  18   5        0.86       27.05     30.38 o 
  -1  18   5        9.57      -26.94     26.94 o 
   0  18   5       35.80       57.69     35.60 o 
   1  18   5        2.94      -11.68     29.27 o 
   2  18   5        8.10       -7.18     54.35 o 
   3  18   5       33.14       56.31     63.65 o 
   4  18   5        3.50      -46.35     64.63 o 
  -5  19   5       32.91      -11.64     41.52 o 
  -4  19   5       27.16       15.36     38.63 o 
  -3  19   5       24.35       14.97     32.73 o 
  -2  19   5       12.09       10.75     32.62 o 
  -1  19   5        0.04      -27.08     31.21 o 
   0  19   5        8.67      -38.67     38.67 o 
   1  19   5        0.31        1.57     32.17 o 
   2  19   5        1.34      -55.82     55.82 o 
   3  19   5       30.07       88.78     61.04 o 
  -3  20   5       21.73      -18.04     33.55 o 
  -2  20   5       10.50       14.35     35.92 o 
  -1  20   5        6.46       11.55     40.52 o 
   0  20   5       10.76      -16.96     31.16 o 
   1  20   5       10.29      -60.22     63.00 o 
 -12   0   6      240.66      172.34     46.35 o 
 -10   0   6       43.42       96.50     23.89 o 
  -8   0   6      168.29      174.44     25.30 o 
  -6   0   6    22041.02    21341.85    299.92 o 
  -4   0   6     1437.24     1271.55     26.42 o 
  -2   0   6       64.89       95.06     14.79 o 
   0   0   6    49936.79    52633.44    633.69 o 
   2   0   6      403.33      625.88     14.86 o 
   4   0   6     2704.74     2717.43     47.26 o 
   6   0   6     8425.98     8240.66    175.69 o 
   8   0   6       47.41       67.96     29.18 o 
  10   0   6       37.50       52.35     37.78 o 
 -13   1   6        0.57      -16.81     49.45 o 
 -12   1   6       30.61       29.37     47.08 o 
 -11   1   6       64.81       72.94     26.17 o 
 -10   1   6      386.81      383.09     20.90 o 
  -9   1   6       40.19       75.44     15.04 o 
  -8   1   6      935.52      867.90     25.81 o 
  -7   1   6      271.12      304.36     14.37 o 
  -6   1   6      903.22      882.13     17.41 o 
  -5   1   6       75.08       78.05      7.31 o 
  -4   1   6     2396.94     2266.26     28.04 o 
  -3   1   6      908.97      822.29     13.09 o 
  -2   1   6    16615.86    16804.75    160.10 o 
  -1   1   6      911.70      800.58     11.65 o 
   0   1   6     4411.86     4586.08     44.70 o 
   1   1   6       11.08       21.71      5.61 o 
   2   1   6    16893.59    17171.24    184.78 o 
   3   1   6      312.68      287.51     12.16 o 
   4   1   6     3182.53     3022.47     45.56 o 
   5   1   6       83.11       85.00     11.33 o 
   6   1   6      560.37      544.80     21.52 o 
   7   1   6       54.66       45.03     19.09 o 
   8   1   6      768.29      871.58     59.39 o 
   9   1   6       32.74       44.23     25.13 o 
  10   1   6       63.63      113.16     31.29 o 
 -13   2   6       22.22      -40.80     51.41 o 
 -12   2   6        2.20      -28.78     28.78 o 
 -11   2   6       35.34       46.05     18.95 o 
 -10   2   6      418.73      381.66     21.55 o 
  -9   2   6       34.02       35.80     14.57 o 
  -8   2   6      152.72      115.09     13.87 o 
  -7   2   6      132.16      167.21     13.16 o 
  -6   2   6       15.65       -0.54      9.28 o 
  -5   2   6     2623.35     2503.11     30.77 o 
  -4   2   6     3161.33     3013.73     32.56 o 
  -3   2   6      505.22      471.22     17.42 o 
  -2   2   6     2196.39     2361.90     25.91 o 
  -1   2   6        3.74        2.54      4.17 o 
   0   2   6     6276.75     6795.04     64.60 o 
   1   2   6     4126.52     4220.68     52.25 o 
   2   2   6     4244.03     3894.42     47.35 o 
   3   2   6      526.15      551.66     16.14 o 
   4   2   6     1960.79     1870.02     32.48 o 
   5   2   6       57.65       73.47     12.32 o 
   6   2   6       11.16        3.82     15.81 o 
   7   2   6      251.34      219.20     20.92 o 
   8   2   6       15.36        5.87     21.55 o 
   9   2   6        8.48       29.20     22.57 o 
  10   2   6      141.50      172.03     27.20 o 
 -12   3   6        2.14      -21.59     35.99 o 
 -11   3   6       38.32      -15.27     22.27 o 
 -10   3   6      180.55      247.25     31.50 o 
  -9   3   6       58.54      108.24     16.17 o 
  -8   3   6       27.82       26.79     13.74 o 
  -7   3   6      146.83      183.11     13.75 o 
  -6   3   6      436.85      448.13     15.42 o 
  -5   3   6       69.83       89.25      8.36 o 
  -4   3   6     1069.53     1271.94     19.05 o 
  -3   3   6     1089.21     1002.82     15.96 o 
  -2   3   6      162.34      178.98      9.60 o 
  -1   3   6     2596.18     2649.81     40.31 o 
   0   3   6      758.35      923.19     24.83 o 
   1   3   6      481.12      470.20     10.58 o 
   2   3   6      136.48      140.33     11.40 o 
   3   3   6      682.28      653.46     20.58 o 
   4   3   6      525.73      524.88     16.99 o 
   5   3   6        3.64       16.57     12.18 o 
   6   3   6      172.12      181.22     20.24 o 
   7   3   6       99.12       86.13     27.11 o 
   8   3   6       40.96       39.80     24.63 o 
   9   3   6        0.79       11.27     27.79 o 
  10   3   6       12.15       15.45     31.23 o 
 -12   4   6       22.54       25.65     56.06 o 
 -11   4   6        8.32       47.59     23.70 o 
 -10   4   6        0.01       20.51     19.23 o 
  -9   4   6       55.92       33.72     17.99 o 
  -8   4   6      409.45      373.98     21.39 o 
  -7   4   6     1194.61     1176.62     28.67 o 
  -6   4   6     1044.20     1039.57     20.16 o 
  -5   4   6       10.78        8.11      6.70 o 
  -4   4   6        4.42        8.52      7.23 o 
  -3   4   6      108.42      109.96      7.85 o 
  -2   4   6     2101.28     2100.41     34.60 o 
  -1   4   6     6412.71     6442.62     67.18 o 
   0   4   6      433.76      413.46     10.25 o 
   1   4   6      221.02      251.08      9.14 o 
   2   4   6        9.18       14.76      5.72 o 
   3   4   6     1568.05     1538.37     25.33 o 
   4   4   6      623.92      579.18     18.32 o 
   5   4   6     1591.36     1490.42     39.12 o 
   6   4   6      104.98      101.34     19.79 o 
   7   4   6      229.42      227.52     24.51 o 
   8   4   6       28.40       54.34     26.67 o 
   9   4   6        6.22       10.34     28.26 o 
  10   4   6        2.94      -12.01     37.14 o 
 -12   5   6        0.01        9.97     34.64 o 
 -11   5   6      162.61      166.39     26.62 o 
 -10   5   6       10.03       11.00     22.12 o 
  -9   5   6       44.44       52.07     18.46 o 
  -8   5   6      263.07      219.07     25.21 o 
  -7   5   6     1392.92     1297.74     30.11 o 
  -6   5   6        1.69        6.40     12.00 o 
  -5   5   6     1889.44     1834.05     26.06 o 
  -4   5   6     1145.57     1164.21     21.02 o 
  -3   5   6     1172.67     1238.23     21.05 o 
  -2   5   6     2833.39     2945.00     41.72 o 
  -1   5   6     3637.93     3641.63     40.77 o 
   0   5   6        2.49       10.33      6.08 o 
   1   5   6     7933.59     7777.81     74.59 o 
   2   5   6     3310.45     3310.70     38.10 o 
   3   5   6       49.67       42.21      9.89 o 
   4   5   6     2772.68     2680.00     44.12 o 
   5   5   6     3995.56     4168.59     94.66 o 
   6   5   6      168.26      154.39     21.92 o 
   7   5   6      543.68      599.07     33.40 o 
   8   5   6       59.45       31.71     24.77 o 
   9   5   6        0.25      -25.31     27.05 o 
  10   5   6        8.38       -4.19     31.89 o 
 -12   6   6       39.15       63.32     45.78 o 
 -11   6   6       22.09        2.12     24.07 o 
 -10   6   6      659.84      613.15     43.62 o 
  -9   6   6      478.69      466.95     26.56 o 
  -8   6   6      109.96      121.26     19.18 o 
  -7   6   6      124.06      114.74     15.38 o 
  -6   6   6      304.72      290.46     15.95 o 
  -5   6   6     1073.68     1082.23     21.97 o 
  -4   6   6      101.91       79.01      8.30 o 
  -3   6   6     5908.14     5584.28     60.91 o 
  -2   6   6        3.62       -0.07      7.49 o 
  -1   6   6     4771.35     4641.41     56.24 o 
   0   6   6     7696.74     8173.81     78.38 o 
   1   6   6     1375.17     1394.93     25.97 o 
   2   6   6      762.48      742.69     14.91 o 
   3   6   6     9531.59     9570.39    110.27 o 
   4   6   6      417.78      445.15     16.10 o 
   5   6   6      138.65      168.05     19.32 o 
   6   6   6      154.11      173.78     23.25 o 
   7   6   6      521.20      527.69     36.71 o 
   8   6   6        4.18        5.75     26.28 o 
   9   6   6       25.37       52.20     30.62 o 
 -12   7   6       22.82       20.96     48.47 o 
 -11   7   6        2.06      -24.81     33.52 o 
 -10   7   6       76.96      102.12     35.99 o 
  -9   7   6      139.70      124.35     22.71 o 
  -8   7   6       33.47       51.22     21.77 o 
  -7   7   6      638.09      592.59     21.66 o 
  -6   7   6      130.00      150.20     16.01 o 
  -5   7   6     1797.91     1723.86     33.18 o 
  -4   7   6      260.54      304.09     17.09 o 
  -3   7   6       14.34       -2.15      8.24 o 
  -2   7   6      666.57      663.65     19.66 o 
  -1   7   6    11009.48    11093.60    124.79 o 
   0   7   6      406.71      441.66     11.13 o 
   1   7   6     5321.94     5332.34     54.10 o 
   2   7   6      728.40      800.60     16.02 o 
   3   7   6        3.68       -2.76     17.31 o 
   4   7   6      805.69      823.38     22.63 o 
   5   7   6     2097.14     2041.94     55.72 o 
   6   7   6        5.47       -3.43     19.78 o 
   7   7   6      263.34      305.61     28.40 o 
   8   7   6       25.46       34.81     26.50 o 
   9   7   6      150.48      151.98     33.64 o 
 -12   8   6        2.73      -36.43     36.43 o 
 -11   8   6       31.58      -31.13     31.13 o 
 -10   8   6        2.17       34.14     25.13 o 
  -9   8   6     2045.66     1943.24     61.86 o 
  -8   8   6      245.92      300.18     22.88 o 
  -7   8   6        7.76       15.98     16.13 o 
  -6   8   6        3.41       -6.77     21.22 o 
  -5   8   6        2.19      -12.39     12.39 o 
  -4   8   6      487.99      452.37     28.53 o 
  -3   8   6     2668.36     2521.04     40.97 o 
  -2   8   6     1938.17     1867.08     29.40 o 
  -1   8   6      371.31      394.56     13.63 o 
   0   8   6        8.21       11.38      7.10 o 
   1   8   6     1005.20      941.32     18.22 o 
   2   8   6      382.51      394.06     12.09 o 
   3   8   6     4059.09     3998.27     58.00 o 
   4   8   6        3.46       11.46     15.77 o 
   5   8   6      547.68      495.48     26.82 o 
   6   8   6       22.57       22.52     24.66 o 
   7   8   6      124.30      136.64     25.59 o 
   8   8   6        8.96      -12.23     26.63 o 
   9   8   6      144.17      133.20     31.96 o 
 -11   9   6        3.20      -12.72     34.97 o 
 -10   9   6       20.22        2.70     22.89 o 
  -9   9   6       73.75      103.56     23.80 o 
  -8   9   6      389.29      426.37     27.11 o 
  -7   9   6       10.09      -15.65     15.65 o 
  -6   9   6      614.37      662.97     28.43 o 
  -5   9   6      335.87      337.46     18.40 o 
  -4   9   6      720.17      674.98     21.95 o 
  -3   9   6       24.39       27.34     12.19 o 
  -2   9   6      220.95      204.06     14.95 o 
  -1   9   6      102.27      114.58     14.48 o 
   0   9   6      625.65      628.39     19.71 o 
   1   9   6        0.14        4.90      8.40 o 
   2   9   6       99.96      103.45      9.92 o 
   3   9   6        9.53       18.58     12.51 o 
   4   9   6       12.45       10.28     13.40 o 
   5   9   6      314.40      337.64     31.77 o 
   6   9   6        4.02      -23.01     23.01 o 
   7   9   6        9.07       15.15     26.13 o 
   8   9   6       61.96       86.46     28.88 o 
   9   9   6       47.27       22.75     29.79 o 
 -11  10   6        0.03       16.05     38.93 o 
 -10  10   6       28.56       -2.19     26.79 o 
  -9  10   6      191.41      229.21     28.83 o 
  -8  10   6       57.01       39.15     22.68 o 
  -7  10   6        0.39      -12.73     17.26 o 
  -6  10   6        0.01      -14.86     18.04 o 
  -5  10   6       79.91       52.51     15.72 o 
  -4  10   6      799.76      815.29     26.04 o 
  -3  10   6      272.71      278.91     28.64 o 
  -2  10   6      159.03      159.78     14.93 o 
  -1  10   6      427.97      428.55     19.13 o 
   0  10   6       13.83        9.56     11.33 o 
   1  10   6       25.05       12.60     11.60 o 
   2  10   6      469.30      497.89     17.45 o 
   3  10   6     1619.03     1635.18     31.37 o 
   4  10   6       76.66       23.85     15.06 o 
   5  10   6       11.01        9.40     22.15 o 
   6  10   6      221.65      242.96     26.68 o 
   7  10   6        0.41        5.64     26.28 o 
   8  10   6       16.95       36.62     33.13 o 
 -11  11   6        0.96       -9.49     56.06 o 
 -10  11   6        0.01      -25.78     25.78 o 
  -9  11   6       20.52      -25.71     25.71 o 
  -8  11   6        1.86      -13.12     22.14 o 
  -7  11   6        6.94       18.76     17.65 o 
  -6  11   6        4.19      -17.10     17.10 o 
  -5  11   6     1253.57     1246.60     32.79 o 
  -4  11   6       37.93       64.76     16.39 o 
  -3  11   6        8.62        6.67     14.17 o 
  -2  11   6      586.84      535.42     20.28 o 
  -1  11   6      960.43      950.27     22.82 o 
   0  11   6       59.66       37.17     14.15 o 
   1  11   6     1415.82     1387.27     32.23 o 
   2  11   6       91.96      115.12     25.95 o 
   3  11   6       53.32       93.80     15.16 o 
   4  11   6        6.14        9.54     18.08 o 
   5  11   6      230.62      215.54     25.82 o 
   6  11   6       23.70       22.88     25.52 o 
   7  11   6      219.36      205.12     30.89 o 
   8  11   6       17.28       75.81     31.37 o 
 -10  12   6       21.33        6.12     28.60 o 
  -9  12   6      124.48       45.99     27.37 o 
  -8  12   6        8.40      -23.99     23.99 o 
  -7  12   6       14.38       11.42     20.28 o 
  -6  12   6       49.85       39.59     19.03 o 
  -5  12   6       77.49       49.81     18.17 o 
  -4  12   6      391.91      388.10     21.06 o 
  -3  12   6      303.68      338.49     23.44 o 
  -2  12   6     1096.33     1093.85     65.15 o 
  -1  12   6     1604.74     1630.83     41.30 o 
   0  12   6      561.23      574.85     18.87 o 
   1  12   6      613.97      574.50     22.87 o 
   2  12   6      548.53      609.68     36.29 o 
   3  12   6      831.73      925.63     43.77 o 
   4  12   6      243.31      264.77     34.60 o 
   5  12   6       44.48      -16.96     21.16 o 
   6  12   6      108.22      182.44     28.45 o 
   7  12   6       45.97       27.31     36.48 o 
   8  12   6        2.50       18.35     40.65 o 
 -10  13   6       32.83       27.53     39.87 o 
  -9  13   6       40.12       -1.77     28.45 o 
  -8  13   6        5.52      -24.58     24.58 o 
  -7  13   6       21.41        8.46     26.83 o 
  -6  13   6        8.40       40.73     20.79 o 
  -5  13   6      295.82      305.70     22.38 o 
  -4  13   6      676.77      683.09     26.07 o 
  -3  13   6      545.67      557.27     24.03 o 
  -2  13   6      514.33      525.70     22.86 o 
  -1  13   6       58.46       83.23     15.15 o 
   0  13   6       99.40      108.93     15.08 o 
   1  13   6      881.12      886.19     28.94 o 
   2  13   6     1881.00     1948.21     62.78 o 
   3  13   6        7.48        8.98     35.50 o 
   4  13   6      284.49      322.71     81.03 o 
   5  13   6      372.21      344.35     43.49 o 
   6  13   6        3.37       48.13     34.11 o 
   7  13   6       39.93      -13.36     87.23 o 
  -9  14   6       24.62      -15.90     30.07 o 
  -8  14   6        0.36       21.43     28.10 o 
  -7  14   6      132.16      128.26     38.30 o 
  -6  14   6      277.59      299.32     26.42 o 
  -5  14   6       30.55       22.56     20.49 o 
  -4  14   6       26.07        3.12     19.28 o 
  -3  14   6      348.43      353.83     22.82 o 
  -2  14   6      160.87      152.91     19.11 o 
  -1  14   6       33.52       32.62     15.93 o 
   0  14   6      765.41      781.73     23.65 o 
   1  14   6       18.39        8.21     19.98 o 
   2  14   6      191.30      211.14     46.11 o 
   3  14   6      243.74      219.26     36.71 o 
   4  14   6       23.61       97.49     35.31 o 
   5  14   6       20.65      -50.10     50.10 o 
  -9  15   6        0.83       -4.27     36.31 o 
  -8  15   6        0.30        4.80     29.23 o 
  -7  15   6       38.60       33.00     23.63 o 
  -6  15   6        0.98        6.03     22.63 o 
  -5  15   6        2.73       35.70     21.75 o 
  -4  15   6      144.62      112.93     21.76 o 
  -3  15   6       80.17       99.09     20.34 o 
  -2  15   6        0.76       -7.82     17.51 o 
  -1  15   6        0.91       -4.60     19.30 o 
   0  15   6       51.35       43.02     15.80 o 
   1  15   6      149.65      146.14     28.15 o 
   2  15   6       12.60      -20.17     33.03 o 
   3  15   6        0.02        5.22     51.25 o 
   4  15   6       18.21       90.25     57.61 o 
   5  15   6       22.92      -28.72     55.65 o 
  -8  16   6        0.50       20.02     30.42 o 
  -7  16   6        2.96        9.10     29.42 o 
  -6  16   6        5.92       27.45     29.19 o 
  -5  16   6       30.86       14.69     26.71 o 
  -4  16   6       54.91       81.51     29.13 o 
  -3  16   6        5.37       -1.06     26.37 o 
  -2  16   6        3.61       -1.41     19.34 o 
  -1  16   6        0.31      -17.49     17.49 o 
   0  16   6        0.92        9.73     20.81 o 
   1  16   6       81.01       49.43     25.25 o 
   2  16   6      308.59      327.06     60.06 o 
   3  16   6        6.27       -0.98     50.43 o 
   4  16   6        3.80        4.57     57.12 o 
   5  16   6        3.37      -51.57     51.57 o 
  -7  17   6        0.01      -10.04     47.33 o 
  -6  17   6      109.02       79.30     31.16 o 
  -5  17   6       19.39       28.66     39.60 o 
  -4  17   6        0.83       20.81     28.95 o 
  -3  17   6       10.57      -22.57     26.25 o 
  -2  17   6       99.00      148.33     27.35 o 
  -1  17   6       27.97        7.89     25.02 o 
   0  17   6       22.64       38.18     28.99 o 
   1  17   6        0.70      -46.51     51.90 o 
   2  17   6       82.00       98.41     53.53 o 
   3  17   6        0.02      -26.44     57.77 o 
   4  17   6      160.72      130.73     60.22 o 
  -6  18   6       36.02      -25.73     32.12 o 
  -5  18   6        0.41      -31.13     31.13 o 
  -4  18   6      127.29       86.83     31.99 o 
  -3  18   6       10.68      -27.35     29.78 o 
  -2  18   6        2.37      -12.53     28.42 o 
  -1  18   6        0.66       -2.85     28.96 o 
   0  18   6      159.35      239.14     34.20 o 
   1  18   6       12.74      -50.92     50.92 o 
   2  18   6       24.20       24.64     55.00 o 
   3  18   6        6.12       -2.94     62.34 o 
  -5  19   6        0.99        6.98    128.69 o 
  -4  19   6        1.93      -32.51     32.51 o 
  -3  19   6       12.73       63.32     39.36 o 
  -2  19   6       93.14       52.05     40.96 o 
  -1  19   6       10.40      -32.54     32.54 o 
   0  19   6       20.52      -31.91     31.91 o 
   1  19   6        7.50       11.42     55.49 o 
   2  19   6       66.01       39.17     60.06 o 
  -2  20   6        2.30      -38.38     39.84 o 
  -1  20   6        0.05       -4.79     33.62 o 
 -11   0   7       69.03       90.68     28.20 o 
  -9   0   7       27.96       29.86     20.94 o 
  -7   0   7      237.00      288.78     21.92 o 
  -5   0   7     1422.66     1550.37     32.41 o 
  -3   0   7      245.27      312.72     13.92 o 
  -1   0   7     1851.17     1668.82     33.83 o 
   1   0   7       20.03       13.04     13.31 o 
   3   0   7      165.07      171.11     35.01 o 
   5   0   7       87.76       57.70     20.30 o 
   7   0   7      109.55       81.25     34.60 o 
   9   0   7       39.14       61.05     35.04 o 
 -13   1   7        6.25      -20.89     49.12 o 
 -12   1   7        9.28       -0.53     25.18 o 
 -11   1   7        2.42       -6.92     18.88 o 
 -10   1   7      148.05      143.35     18.14 o 
  -9   1   7      329.24      471.20     20.28 o 
  -8   1   7       43.98       52.39     20.07 o 
  -7   1   7      566.03      615.76     22.90 o 
  -6   1   7      129.30      122.81     15.76 o 
  -5   1   7      117.09      101.81      8.29 o 
  -4   1   7     3810.01     3889.83     44.24 o 
  -3   1   7     2669.71     2520.98     30.94 o 
  -2   1   7     1097.41     1083.02     21.21 o 
  -1   1   7      939.86     1063.88     14.81 o 
   0   1   7     3024.60     3464.85     38.28 o 
   1   1   7      561.58      600.00     12.48 o 
   2   1   7     6926.89     6704.75     85.97 o 
   3   1   7      136.05      145.41     12.31 o 
   4   1   7     1063.11     1071.97     25.83 o 
   5   1   7     1008.86     1028.55     35.89 o 
   6   1   7       61.54       59.40     21.50 o 
   7   1   7        3.56       -7.09     19.16 o 
   8   1   7      568.05      521.55     42.59 o 
   9   1   7        0.62       25.82     25.40 o 
  10   1   7        0.60       68.72     41.08 o 
 -13   2   7       28.02      -37.70     49.61 o 
 -12   2   7        0.42      -24.07     24.07 o 
 -11   2   7       20.90       43.43     22.97 o 
 -10   2   7      203.66      177.59     24.31 o 
  -9   2   7       12.18       -4.65     14.67 o 
  -8   2   7        2.15        5.96     13.55 o 
  -7   2   7       50.06       84.05     12.60 o 
  -6   2   7     1412.86     1252.43     25.49 o 
  -5   2   7      835.93      828.89     16.46 o 
  -4   2   7     1347.22     1309.60     18.40 o 
  -3   2   7     1352.69     1272.64     17.66 o 
  -2   2   7      999.72      918.05     14.32 o 
  -1   2   7     3009.93     3015.25     37.61 o 
   0   2   7    24755.12    25537.32    250.82 o 
   1   2   7        0.54        8.64      6.01 o 
   2   2   7     4888.70     4856.25     64.97 o 
   3   2   7     1209.25     1202.01     24.42 o 
   4   2   7     3171.23     3260.26     52.81 o 
   5   2   7      160.09      122.63     17.99 o 
   6   2   7       82.35      105.44     19.90 o 
   7   2   7        8.24      -10.53     20.95 o 
   8   2   7       26.89        2.55     26.97 o 
   9   2   7       89.18       44.60     29.27 o 
  10   2   7       98.68       63.69     51.65 o 
 -12   3   7       44.34       26.25     26.64 o 
 -11   3   7        4.85      -21.97     21.97 o 
 -10   3   7       10.17       25.66     19.32 o 
  -9   3   7        1.18       -1.63     19.15 o 
  -8   3   7      927.99      885.34     25.10 o 
  -7   3   7      374.67      355.87     18.33 o 
  -6   3   7        7.53        8.27     10.44 o 
  -5   3   7     1826.68     1740.71     27.94 o 
  -4   3   7     1355.91     1215.45     19.32 o 
  -3   3   7        1.56       -0.51      7.30 o 
  -2   3   7    17858.79    18690.93    185.90 o 
  -1   3   7     5612.21     5765.04     61.13 o 
   0   3   7     1685.48     1941.75     26.70 o 
   1   3   7     6708.75     6444.01     73.45 o 
   2   3   7     3890.75     3858.20     48.40 o 
   3   3   7        2.69        2.42     10.04 o 
   4   3   7     4002.06     3892.12     64.30 o 
   5   3   7      302.46      349.58     23.44 o 
   6   3   7      330.39      283.29     24.35 o 
   7   3   7        5.77       31.33     22.52 o 
   8   3   7      145.06      208.86     27.28 o 
   9   3   7       36.95       64.28     30.18 o 
 -12   4   7        2.19       15.42     31.78 o 
 -11   4   7       32.14        3.80     35.90 o 
 -10   4   7       34.04       11.92     21.26 o 
  -9   4   7      676.07      679.35     45.48 o 
  -8   4   7      208.28      256.44     21.06 o 
  -7   4   7      213.28      222.25     35.77 o 
  -6   4   7     2215.61     2080.98     42.06 o 
  -5   4   7      576.53      575.07     15.66 o 
  -4   4   7     4590.88     4568.68     51.01 o 
  -3   4   7     3497.34     3377.00     39.51 o 
  -2   4   7       14.91       15.43      6.52 o 
  -1   4   7       53.51       39.31      6.59 o 
   0   4   7     9135.73     9421.90     96.42 o 
   1   4   7     2163.73     2116.80     29.06 o 
   2   4   7       15.35        8.09      8.41 o 
   3   4   7     4930.91     4791.13     59.31 o 
   4   4   7     1536.56     1503.43     31.34 o 
   5   4   7       69.63       98.21     20.30 o 
   6   4   7     2000.61     2019.22     50.31 o 
   7   4   7      856.10      745.38     49.59 o 
   8   4   7        4.45       25.53     24.87 o 
   9   4   7      122.75      146.58     31.55 o 
 -12   5   7        1.06       19.25     34.50 o 
 -11   5   7      186.06      201.60     27.42 o 
 -10   5   7       10.27       16.80     21.29 o 
  -9   5   7      273.93      301.77     23.14 o 
  -8   5   7      521.69      517.93     25.45 o 
  -7   5   7      187.32      183.37     18.73 o 
  -6   5   7     1165.95     1112.75     30.93 o 
  -5   5   7      377.71      380.50     15.80 o 
  -4   5   7        1.63       -1.75      8.33 o 
  -3   5   7      117.39      111.11      9.34 o 
  -2   5   7     4331.86     4407.23     49.05 o 
  -1   5   7     3291.75     3220.23     37.45 o 
   0   5   7     2036.79     2056.54     30.92 o 
   1   5   7     1509.52     1445.07     19.82 o 
   2   5   7     1039.77     1086.58     24.05 o 
   3   5   7     2584.42     2534.75     38.83 o 
   4   5   7       37.03       30.37     13.75 o 
   5   5   7       12.64        9.82     18.17 o 
   6   5   7      119.34      149.15     24.31 o 
   7   5   7      114.67      118.92     25.36 o 
   8   5   7       78.30       95.44     28.40 o 
   9   5   7        0.36       -0.09     31.80 o 
 -12   6   7        8.17      -41.86     41.86 o 
 -11   6   7       12.49        7.15     24.47 o 
 -10   6   7       36.06       31.19     23.44 o 
  -9   6   7       56.33       40.00     20.42 o 
  -8   6   7      366.24      462.84     24.81 o 
  -7   6   7        0.40       -1.83     17.76 o 
  -6   6   7       14.54        1.64     15.09 o 
  -5   6   7      820.09      861.64     27.70 o 
  -4   6   7      631.48      525.58     31.85 o 
  -3   6   7      206.49      194.91     10.88 o 
  -2   6   7      124.12      109.93      9.16 o 
  -1   6   7      232.19      243.72      9.60 o 
   0   6   7      188.02      212.37      9.59 o 
   1   6   7      306.76      320.12      9.96 o 
   2   6   7      177.02      200.36     12.34 o 
   3   6   7        4.82       -2.04     14.16 o 
   4   6   7       49.44       26.81     17.34 o 
   5   6   7      262.13      249.84     23.71 o 
   6   6   7       73.73       76.56     22.89 o 
   7   6   7       68.96       56.41     25.20 o 
   8   6   7       74.96      113.85     29.48 o 
   9   6   7      126.01       65.36     32.07 o 
 -12   7   7        0.96      -32.60     37.61 o 
 -11   7   7       15.75        6.20     25.98 o 
 -10   7   7      627.94      679.77     32.79 o 
  -9   7   7       26.37       15.26     24.64 o 
  -8   7   7       10.80       22.95     19.95 o 
  -7   7   7       33.28       16.85     15.41 o 
  -6   7   7      659.35      644.92     21.93 o 
  -5   7   7      853.00      833.77     24.84 o 
  -4   7   7      250.18      216.23     14.63 o 
  -3   7   7      857.48      875.97     22.58 o 
  -2   7   7       12.23       13.95     12.75 o 
  -1   7   7     1184.97     1212.73     23.31 o 
   0   7   7      248.93      234.99     10.28 o 
   1   7   7     2884.39     2826.75     32.61 o 
   2   7   7      103.62      103.69     11.82 o 
   3   7   7      632.96      651.03     19.42 o 
   4   7   7       13.60       32.78     18.78 o 
   5   7   7        7.45       27.86     19.61 o 
   6   7   7       35.58       15.98     25.92 o 
   7   7   7       15.72       23.79     23.68 o 
   8   7   7        1.01       18.33     29.51 o 
   9   7   7       19.03       47.49     31.94 o 
 -12   8   7       22.50       -3.44     39.64 o 
 -11   8   7        6.19      -20.11     27.87 o 
 -10   8   7        0.76      -19.37     24.63 o 
  -9   8   7       91.64       60.26     23.17 o 
  -8   8   7       13.16       29.45     20.49 o 
  -7   8   7      578.73      610.95     23.60 o 
  -6   8   7       10.87       22.37     14.93 o 
  -5   8   7      283.53      291.12     17.22 o 
  -4   8   7        0.94       -0.25     12.30 o 
  -3   8   7     1777.36     1773.78     34.01 o 
  -2   8   7        5.69       -0.39     11.05 o 
  -1   8   7     2458.33     2427.79     53.94 o 
   0   8   7        6.29       11.20     11.07 o 
   1   8   7     1036.57     1056.88     20.16 o 
   2   8   7        2.33        4.86     13.94 o 
   3   8   7     2893.62     3042.80     46.82 o 
   4   8   7      255.15      268.00     23.82 o 
   5   8   7      361.08      399.20     27.51 o 
   6   8   7        8.71       16.67     31.78 o 
   7   8   7      356.64      317.56     30.70 o 
   8   8   7       12.12       17.54     30.48 o 
   9   8   7       12.92       -5.53     38.28 o 
 -11   9   7      173.15       91.89     29.48 o 
 -10   9   7       24.94      -12.96     25.29 o 
  -9   9   7        2.56      -10.44     24.86 o 
  -8   9   7        1.95        4.61     21.09 o 
  -7   9   7      405.91      370.07     30.29 o 
  -6   9   7        0.32       -5.12     20.05 o 
  -5   9   7     1136.27     1132.84     29.77 o 
  -4   9   7      342.93      324.18     18.58 o 
  -3   9   7     1395.56     1358.92     29.99 o 
  -2   9   7      326.46      347.91     20.79 o 
  -1   9   7     4145.46     3939.84     58.44 o 
   0   9   7      136.37      138.48     14.06 o 
   1   9   7     3441.57     3592.55     54.68 o 
   2   9   7      316.45      316.69     15.69 o 
   3   9   7     1848.29     1770.60     45.31 o 
   4   9   7      131.79      176.95     22.64 o 
   5   9   7     1716.55     1860.84     50.04 o 
   6   9   7        0.34      -15.52     25.36 o 
   7   9   7      184.44      290.95     30.39 o 
   8   9   7       82.37      121.58     32.06 o 
 -11  10   7       20.31      -12.15     30.34 o 
 -10  10   7       11.21        5.38     27.68 o 
  -9  10   7       31.87       64.86     47.65 o 
  -8  10   7        3.27       20.55     25.81 o 
  -7  10   7      200.59      211.12     20.55 o 
  -6  10   7      183.21      184.63     24.22 o 
  -5  10   7       11.96       25.86     16.18 o 
  -4  10   7      119.44      121.44     15.99 o 
  -3  10   7     5073.16     4986.44     71.84 o 
  -2  10   7      260.37      219.42     19.79 o 
  -1  10   7      940.35      968.57     30.96 o 
   0  10   7      246.59      249.04     17.30 o 
   1  10   7      912.08      863.42     25.59 o 
   2  10   7      236.99      242.51     21.41 o 
   3  10   7     2626.62     2757.41     61.39 o 
   4  10   7       43.57       36.93     18.77 o 
   5  10   7      141.58      164.03     25.48 o 
   6  10   7       86.67       40.74     26.19 o 
   7  10   7      274.44      309.45     33.83 o 
   8  10   7        1.97      -12.37     31.46 o 
 -11  11   7       53.32      146.35     42.12 o 
 -10  11   7      133.10      126.16     28.45 o 
  -9  11   7       14.09       55.11     25.78 o 
  -8  11   7       16.24        7.01     36.08 o 
  -7  11   7        1.02       -8.45     34.65 o 
  -6  11   7      162.17      195.53     22.80 o 
  -5  11   7      298.28      335.83     21.31 o 
  -4  11   7      459.93      469.39     22.55 o 
  -3  11   7       16.93       38.56     15.67 o 
  -2  11   7       85.39       96.50     16.04 o 
  -1  11   7      439.82      406.33     24.24 o 
   0  11   7      360.55      382.33     25.59 o 
   1  11   7     1446.55     1535.86     53.76 o 
   2  11   7        5.73      -26.41     26.41 o 
   3  11   7      329.43      325.73     37.50 o 
   4  11   7       15.35      -17.08     19.52 o 
   5  11   7       32.38        7.81     24.12 o 
   6  11   7       32.57       23.06     26.67 o 
   7  11   7       15.53       14.50     29.58 o 
   8  11   7       21.74       36.36     41.45 o 
 -10  12   7       11.48       22.05     29.83 o 
  -9  12   7        8.30       35.12     26.47 o 
  -8  12   7       70.58      112.64     27.80 o 
  -7  12   7       99.79      119.36     22.43 o 
  -6  12   7      117.68      121.05     21.32 o 
  -5  12   7      124.40      132.01     32.44 o 
  -4  12   7      163.35      198.79     18.70 o 
  -3  12   7        3.96       -7.66     16.44 o 
  -2  12   7      358.17      364.20     20.11 o 
  -1  12   7      249.57      218.25     23.77 o 
   0  12   7       10.18        7.42     19.41 o 
   1  12   7       17.13        5.51     26.21 o 
   2  12   7      268.33      276.37     37.13 o 
   3  12   7       62.99       37.29     48.39 o 
   4  12   7      287.70      288.15     39.58 o 
   5  12   7      229.85      203.35     50.76 o 
   6  12   7       21.52       33.08     28.24 o 
   7  12   7       21.81       11.47     30.08 o 
 -10  13   7        2.06      -22.33     32.97 o 
  -9  13   7        6.58       34.13     33.70 o 
  -8  13   7        1.16        9.37     26.02 o 
  -7  13   7        7.47       19.78     23.04 o 
  -6  13   7      222.09      258.43     54.20 o 
  -5  13   7       58.82       36.76     24.73 o 
  -4  13   7        1.52      -17.57     17.57 o 
  -3  13   7       12.45       12.68     18.81 o 
  -2  13   7      128.87      149.91     18.66 o 
  -1  13   7       27.40       32.20     15.95 o 
   0  13   7      345.06      407.72     27.02 o 
   1  13   7      170.87      158.55     31.49 o 
   2  13   7      260.00      278.68     36.06 o 
   3  13   7       69.09       51.51     32.82 o 
   4  13   7       73.91       92.70     35.59 o 
   5  13   7        0.98      -26.11     49.29 o 
   6  13   7        0.44      -50.10     50.10 o 
  -9  14   7        0.37        8.86     33.98 o 
  -8  14   7       14.08        8.02     28.50 o 
  -7  14   7       13.81      -15.26     23.45 o 
  -6  14   7       76.94       91.53     22.31 o 
  -5  14   7        2.22      -19.45     19.45 o 
  -4  14   7      299.84      300.36     23.30 o 
  -3  14   7      131.00      138.91     19.88 o 
  -2  14   7       49.16       41.49     17.80 o 
  -1  14   7      127.24      160.96     19.60 o 
   0  14   7      354.18      366.58     28.35 o 
   1  14   7       10.46      -25.48     29.36 o 
   2  14   7       14.71       29.28     33.46 o 
   3  14   7       78.70      121.46     38.27 o 
   4  14   7      131.19      115.16     39.17 o 
  -9  15   7        0.41       15.75     39.56 o 
  -8  15   7       51.78       46.45     30.43 o 
  -7  15   7       40.85       54.83     28.60 o 
  -6  15   7       35.67       16.25     26.90 o 
  -5  15   7       30.80       16.74     21.51 o 
  -4  15   7      348.29      356.97     26.34 o 
  -3  15   7       22.21       -5.63     19.94 o 
  -2  15   7      471.87      467.45     25.17 o 
  -1  15   7      234.64      204.76     21.10 o 
   0  15   7      115.71      124.83     27.18 o 
   1  15   7       84.09      113.06     44.23 o 
   2  15   7      230.48      280.06     54.84 o 
   3  15   7       17.40       -8.11     69.85 o 
   4  15   7       68.55      134.97     60.06 o 
  -8  16   7        0.03      -28.79     31.00 o 
  -7  16   7       56.80       67.68     30.42 o 
  -6  16   7       13.68        0.55     29.02 o 
  -5  16   7      104.44       67.30     37.64 o 
  -4  16   7       82.73       42.29     32.42 o 
  -3  16   7        4.79      -12.09     26.62 o 
  -2  16   7       81.05       82.81     28.60 o 
  -1  16   7      227.42      226.29     28.60 o 
   0  16   7      693.61      743.13     37.74 o 
   1  16   7        0.11       19.75     36.08 o 
   2  16   7        6.20       -8.81     54.02 o 
   3  16   7        8.48       -8.98     57.77 o 
   4  16   7       74.19       65.44     55.00 o 
  -7  17   7       19.54       43.75     34.03 o 
  -6  17   7        2.70       11.55     32.75 o 
  -5  17   7       32.23       -3.63     29.55 o 
  -4  17   7       76.98       13.92     29.14 o 
  -3  17   7       60.82       88.13     31.36 o 
  -2  17   7       62.97       63.94     30.86 o 
  -1  17   7       38.66       69.57     28.04 o 
   0  17   7      186.91      159.83     27.17 o 
   1  17   7       20.58      -10.28     53.86 o 
   2  17   7       71.07       34.11     58.26 o 
   3  17   7       22.57      -16.48     54.84 o 
   4  17   7       42.54      -24.64     62.18 o 
  -6  18   7       67.79       56.05     38.52 o 
  -5  18   7        8.24      -32.07     32.07 o 
  -4  18   7        0.20       15.81     31.24 o 
  -3  18   7        0.03      -32.34     32.34 o 
  -2  18   7        4.78      -29.83     29.83 o 
  -1  18   7       25.48        9.63     36.85 o 
   0  18   7        3.79      -55.00     55.00 o 
   1  18   7       23.25       75.73     56.31 o 
   2  18   7        1.03       35.09     62.02 o 
   3  18   7        0.30        2.94     64.47 o 
  -4  19   7        6.09      -20.11     32.73 o 
  -3  19   7       13.57       93.27     40.79 o 
  -2  19   7        2.91      -13.91     38.21 o 
  -1  19   7        0.04       42.91     40.61 o 
   0  19   7       79.76      209.55     60.39 o 
   1  19   7        0.36      -11.26     63.49 o 
 -12   0   8       59.40       41.81     31.30 o 
 -10   0   8      320.33      259.36     28.04 o 
  -8   0   8      868.01      794.57     34.76 o 
  -6   0   8     1635.91     1446.24     41.02 o 
  -4   0   8     7827.77     7938.38    118.71 o 
  -2   0   8     4658.99     4962.01     76.53 o 
   0   0   8     4825.13     4758.78     72.28 o 
   2   0   8     1411.26     1273.49     32.59 o 
   4   0   8     6669.48     6540.74    122.38 o 
   6   0   8      904.27      950.50     62.18 o 
   8   0   8      211.68      167.45     51.90 o 
 -13   1   8       80.95       23.66     51.41 o 
 -12   1   8       54.33       61.94     26.18 o 
 -11   1   8        6.50       27.89     20.98 o 
 -10   1   8        0.95       -4.72     17.80 o 
  -9   1   8       14.49       17.58     15.39 o 
  -8   1   8     1192.30     1045.63     30.95 o 
  -7   1   8       72.22       72.14     15.31 o 
  -6   1   8      657.45      719.43     18.88 o 
  -5   1   8        1.25       15.16      8.26 o 
  -4   1   8     3890.49     3696.23     43.41 o 
  -3   1   8      126.23      108.60      8.30 o 
  -2   1   8    13746.01    14138.11    155.12 o 
  -1   1   8      689.31      645.68     17.45 o 
   0   1   8       12.00        4.53      6.60 o 
   1   1   8        0.85       -4.40      6.51 o 
   2   1   8     3911.20     3717.62     61.83 o 
   3   1   8      452.58      407.50     28.08 o 
   4   1   8     1497.32     1503.77     34.30 o 
   5   1   8     1028.37      948.38     40.85 o 
   6   1   8       27.67       15.16     21.22 o 
   7   1   8        9.93        7.61     24.93 o 
   8   1   8      297.36      327.31     31.35 o 
   9   1   8       18.59       21.44     31.87 o 
 -13   2   8        0.81       14.69     49.61 o 
 -12   2   8        4.08      -34.95     42.92 o 
 -11   2   8        8.77        6.72     23.77 o 
 -10   2   8      139.65      171.91     22.89 o 
  -9   2   8      164.29      121.30     16.82 o 
  -8   2   8      253.33      276.99     17.24 o 
  -7   2   8      798.20      831.72     26.06 o 
  -6   2   8      669.20      645.63     17.68 o 
  -5   2   8     1366.56     1336.65     21.80 o 
  -4   2   8     1614.55     1514.73     28.80 o 
  -3   2   8     1981.37     1958.73     26.46 o 
  -2   2   8      670.51      702.95     14.31 o 
  -1   2   8     1203.57     1254.34     25.24 o 
   0   2   8     4042.29     4063.39     49.08 o 
   1   2   8     2866.29     2833.93     36.34 o 
   2   2   8      591.16      561.21     19.64 o 
   3   2   8      141.66      114.61     19.90 o 
   4   2   8       27.72       32.86     17.28 o 
   5   2   8      185.53      194.83     22.27 o 
   6   2   8      433.29      359.02     26.79 o 
   7   2   8       10.05        0.02     22.82 o 
   8   2   8       27.13       17.00     33.92 o 
   9   2   8        1.79      -23.53     29.69 o 
 -12   3   8       72.11       68.37     25.70 o 
 -11   3   8       41.67       26.14     31.09 o 
 -10   3   8        1.85        4.95     20.67 o 
  -9   3   8      169.75      230.95     22.74 o 
  -8   3   8       43.05        5.18     17.92 o 
  -7   3   8      597.21      718.55     22.12 o 
  -6   3   8      178.79      172.32     13.47 o 
  -5   3   8        9.81       10.49      9.11 o 
  -4   3   8      761.15      767.56     16.03 o 
  -3   3   8     2727.61     2630.15     33.02 o 
  -2   3   8      554.83      632.42     14.03 o 
  -1   3   8      329.38      342.98     10.20 o 
   0   3   8       36.68       20.01      7.58 o 
   1   3   8      315.55      309.35     17.70 o 
   2   3   8      241.24      250.72     17.93 o 
   3   3   8      419.50      385.02     19.39 o 
   4   3   8       79.28       55.84     24.97 o 
   5   3   8     1094.46      974.90     35.61 o 
   6   3   8       53.46       47.11     23.21 o 
   7   3   8       46.74       63.67     26.22 o 
   8   3   8        1.91       14.36     26.65 o 
   9   3   8        7.73      -21.07     32.03 o 
 -12   4   8       83.60      106.21     28.53 o 
 -11   4   8      127.23      160.40     27.90 o 
 -10   4   8        7.66      -15.41     22.45 o 
  -9   4   8        0.14      -17.25     18.14 o 
  -8   4   8      357.64      422.35     24.32 o 
  -7   4   8      431.45      469.64     22.86 o 
  -6   4   8      117.32      137.47     20.05 o 
  -5   4   8      440.79      453.90     16.98 o 
  -4   4   8       58.74       61.59      8.40 o 
  -3   4   8      376.36      378.85     11.89 o 
  -2   4   8     1468.86     1464.10     21.89 o 
  -1   4   8      994.10      947.29     25.11 o 
   0   4   8     2052.08     2070.75     29.38 o 
   1   4   8       85.04       90.41      8.48 o 
   2   4   8        2.99       -3.36     10.38 o 
   3   4   8     1836.57     1743.90     38.51 o 
   4   4   8      376.89      409.65     36.24 o 
   5   4   8       96.90       76.20     20.25 o 
   6   4   8      251.40      271.36     26.20 o 
   7   4   8       28.23       30.69     26.61 o 
   8   4   8       11.62       18.32     26.95 o 
   9   4   8        0.81       -1.06     40.80 o 
 -12   5   8       34.33       31.28     28.75 o 
 -11   5   8       53.08       44.51     52.71 o 
 -10   5   8       78.24      120.79     55.28 o 
  -9   5   8       68.59      118.88     22.68 o 
  -8   5   8      107.24       70.41     20.30 o 
  -7   5   8        5.95       17.65     18.78 o 
  -6   5   8        0.06      -12.31     15.10 o 
  -5   5   8     1975.38     1946.18     68.78 o 
  -4   5   8      955.28      928.55     24.15 o 
  -3   5   8      841.19      862.98     19.62 o 
  -2   5   8     2543.12     2757.23     40.05 o 
  -1   5   8     1496.23     1516.50     22.78 o 
   0   5   8       10.77        5.31      7.37 o 
   1   5   8      625.53      603.86     18.36 o 
   2   5   8     4293.55     4231.76     54.44 o 
   3   5   8      925.27      935.19     25.76 o 
   4   5   8       39.71       55.10     18.02 o 
   5   5   8     1374.62     1412.13     86.61 o 
   6   5   8        0.94       19.68     22.84 o 
   7   5   8      431.63      471.54     32.52 o 
   8   5   8      167.33      168.96     31.36 o 
   9   5   8        2.71       71.63     35.89 o 
 -12   6   8      102.89      109.72     29.90 o 
 -11   6   8       24.31        7.60     24.58 o 
 -10   6   8       46.63       31.31     23.33 o 
  -9   6   8      145.41      141.99     23.55 o 
  -8   6   8       29.23       46.31     21.32 o 
  -7   6   8      225.92      236.56     21.72 o 
  -6   6   8      447.87      444.86     23.08 o 
  -5   6   8       18.93       15.08     15.89 o 
  -4   6   8      728.43      790.97     22.41 o 
  -3   6   8     6687.93     6502.27    143.20 o 
  -2   6   8      653.09      685.28     17.33 o 
  -1   6   8     3280.08     3327.56     42.95 o 
   0   6   8     2101.98     2166.29     29.15 o 
   1   6   8     3372.53     3486.25     51.99 o 
   2   6   8       22.95       29.05     11.48 o 
   3   6   8     1911.43     1940.17     66.41 o 
   4   6   8       19.56       14.93     19.39 o 
   5   6   8      184.46      195.70     23.93 o 
   6   6   8       73.19       72.71     29.14 o 
   7   6   8        6.83       -6.18     25.83 o 
   8   6   8        1.77      -23.58     28.67 o 
 -12   7   8       68.56       36.16     31.18 o 
 -11   7   8       31.68       18.89     28.35 o 
 -10   7   8       26.76       29.48     24.17 o 
  -9   7   8       18.50       23.21     31.28 o 
  -8   7   8       80.16      101.64     21.52 o 
  -7   7   8      167.08      227.85     22.10 o 
  -6   7   8      460.40      483.47     24.29 o 
  -5   7   8     2640.25     2671.31     62.74 o 
  -4   7   8      153.52      152.85     18.29 o 
  -3   7   8      111.48      129.48     21.20 o 
  -2   7   8      503.64      544.79     24.05 o 
  -1   7   8     4133.25     4120.04     59.25 o 
   0   7   8       54.37       55.77      9.18 o 
   1   7   8     7018.07     6897.85     92.56 o 
   2   7   8      773.70      738.18     20.49 o 
   3   7   8       67.40       76.70     15.14 o 
   4   7   8      208.37      231.95     35.80 o 
   5   7   8      784.91      755.31     31.27 o 
   6   7   8        5.36       -2.08     25.20 o 
   7   7   8       11.74       43.87     31.00 o 
   8   7   8       29.77       49.52     29.33 o 
 -12   8   8       23.03       64.47     55.00 o 
 -11   8   8      222.62      223.68     54.99 o 
 -10   8   8      240.58      271.14     30.34 o 
  -9   8   8       23.77       -1.34     22.60 o 
  -8   8   8      222.08      239.38     24.74 o 
  -7   8   8      493.17      512.20     33.33 o 
  -6   8   8       53.39       25.95     18.60 o 
  -5   8   8      196.79      160.77     19.14 o 
  -4   8   8      971.37      997.32     41.28 o 
  -3   8   8     1016.48      954.53     25.87 o 
  -2   8   8      737.19      726.21     23.77 o 
  -1   8   8      466.30      459.16     21.84 o 
   0   8   8        1.96      -11.50     12.34 o 
   1   8   8     3247.86     3285.58     45.72 o 
   2   8   8      276.77      278.81     15.50 o 
   3   8   8      126.12       78.51     18.63 o 
   4   8   8       67.12       96.14     21.96 o 
   5   8   8        4.89       10.51     23.24 o 
   6   8   8        4.63       30.17     25.37 o 
   7   8   8      458.41      415.72     73.73 o 
   8   8   8       14.85       29.19     32.55 o 
 -11   9   8       12.81       35.05     30.22 o 
 -10   9   8        5.33       15.87     27.18 o 
  -9   9   8       40.93       14.96     25.91 o 
  -8   9   8       10.21       29.11     24.10 o 
  -7   9   8       81.84       50.46     18.36 o 
  -6   9   8      505.85      512.32     42.81 o 
  -5   9   8        7.02       30.35     18.17 o 
  -4   9   8       95.77       80.88     18.62 o 
  -3   9   8      148.07      183.67     45.45 o 
  -2   9   8       70.92       18.56     17.65 o 
  -1   9   8      340.83      316.33     17.22 o 
   0   9   8      665.74      686.91     22.44 o 
   1   9   8       29.67       31.26     25.95 o 
   2   9   8      409.53      446.47     23.75 o 
   3   9   8       50.30       23.61     17.44 o 
   4   9   8        0.74        2.16     20.36 o 
   5   9   8        3.27      -23.84     23.84 o 
   6   9   8        5.53      -25.52     25.52 o 
   7   9   8       97.50      135.28     38.27 o 
   8   9   8       11.32       20.47     36.49 o 
 -11  10   8        4.67       42.11     30.60 o 
 -10  10   8       68.69      101.28     30.35 o 
  -9  10   8        9.13       14.53     25.94 o 
  -8  10   8       65.06       65.39     25.18 o 
  -7  10   8       30.40       29.82     18.79 o 
  -6  10   8       10.15       -4.15     21.08 o 
  -5  10   8       27.25       14.08     16.55 o 
  -4  10   8      224.82      233.83     29.96 o 
  -3  10   8      370.45      401.11     42.56 o 
  -2  10   8      347.47      359.97     22.62 o 
  -1  10   8      404.07      413.11     23.57 o 
   0  10   8        2.26       -0.41     14.01 o 
   1  10   8      279.31      304.31     23.67 o 
   2  10   8      103.39      136.16     24.53 o 
   3  10   8        5.38       22.42     28.66 o 
   4  10   8       11.11      -22.43     22.43 o 
   5  10   8       57.71      118.39     26.33 o 
   6  10   8       27.43      -12.04     26.77 o 
   7  10   8       44.91       48.33     30.45 o 
 -11  11   8        1.06       97.76     48.96 o 
 -10  11   8       10.39       44.60     29.02 o 
  -9  11   8        0.26       55.47     26.96 o 
  -8  11   8       24.12       39.43     25.27 o 
  -7  11   8      300.57      272.85     27.27 o 
  -6  11   8       62.56       93.31     23.32 o 
  -5  11   8       84.85      118.13     19.16 o 
  -4  11   8      165.21      150.27     18.16 o 
  -3  11   8       81.92       94.09     21.59 o 
  -2  11   8      256.03      191.18     21.08 o 
  -1  11   8     1469.41     1382.42     49.30 o 
   0  11   8      193.62      209.26     23.30 o 
   1  11   8     1558.86     1586.37     59.73 o 
   2  11   8       42.62       62.74     33.38 o 
   3  11   8      136.12      221.02     45.70 o 
   4  11   8      245.14      232.08     51.90 o 
   5  11   8      265.50      253.84     29.30 o 
   6  11   8        6.11       29.30     28.61 o 
   7  11   8        8.37      -23.90     31.56 o 
 -10  12   8        1.16       25.24     31.76 o 
  -9  12   8       73.90       80.19     28.92 o 
  -8  12   8        3.95      -24.71     24.71 o 
  -7  12   8      129.68      139.59     23.35 o 
  -6  12   8      262.86      238.09     23.03 o 
  -5  12   8       29.62       35.45     18.47 o 
  -4  12   8       14.20       12.14     17.86 o 
  -3  12   8     1264.41     1255.10     40.88 o 
  -2  12   8       21.57       54.17     20.58 o 
  -1  12   8      225.36      250.19     24.97 o 
   0  12   8     1010.41      956.76     34.33 o 
   1  12   8      287.25      282.12     31.70 o 
   2  12   8       32.11       73.99     37.70 o 
   3  12   8      230.10      265.82     73.93 o 
   4  12   8       17.94       27.09     50.27 o 
   5  12   8       58.70      119.47     54.02 o 
   6  12   8      110.66      151.29     57.77 o 
   7  12   8       22.97       22.73     40.22 o 
 -10  13   8        1.58      -24.87     35.83 o 
  -9  13   8       70.28       58.26     31.92 o 
  -8  13   8       88.26       81.56     29.70 o 
  -7  13   8        4.28        1.88     23.20 o 
  -6  13   8       32.73       28.93     21.91 o 
  -5  13   8      671.77      617.38     28.92 o 
  -4  13   8      159.11      169.81     26.36 o 
  -3  13   8      230.41      267.66     21.55 o 
  -2  13   8      107.35      148.23     38.42 o 
  -1  13   8      152.10      152.22     24.25 o 
   0  13   8      599.43      566.51     30.61 o 
   1  13   8      284.55      299.13     36.87 o 
   2  13   8      296.40      321.43     36.82 o 
   3  13   8       23.58      -25.33     38.52 o 
   4  13   8      149.49      266.02     53.20 o 
   5  13   8      139.20       63.16     56.96 o 
   6  13   8       24.20        4.24     56.96 o 
  -9  14   8       30.78      -26.09     30.48 o 
  -8  14   8        8.63       21.90     29.30 o 
  -7  14   8        2.01        8.94     29.54 o 
  -6  14   8       74.20       13.67     23.16 o 
  -5  14   8       24.18       21.91     21.71 o 
  -4  14   8        9.55       -2.02     23.61 o 
  -3  14   8       60.09       73.15     22.10 o 
  -2  14   8      507.17      499.18     31.49 o 
  -1  14   8       36.55       35.00     24.41 o 
   0  14   8       10.00       13.89     33.69 o 
   1  14   8       34.71      -15.18     34.13 o 
   2  14   8       65.41       36.85     35.35 o 
   3  14   8       76.97       64.39     68.95 o 
   4  14   8      111.76       -8.00     56.31 o 
   5  14   8        0.83      -48.15     57.45 o 
  -8  15   8        5.41        6.68     31.76 o 
  -7  15   8        4.13      -15.07     30.14 o 
  -6  15   8        6.27       14.42     30.23 o 
  -5  15   8       17.65      -16.63     28.83 o 
  -4  15   8        9.50       -5.61     26.17 o 
  -3  15   8       89.13       98.78     26.60 o 
  -2  15   8       35.47       14.82     39.48 o 
  -1  15   8        6.68      -24.40     24.98 o 
   0  15   8       28.04      -43.33     43.33 o 
   1  15   8        8.51       27.76     34.15 o 
   2  15   8       48.75       63.30     74.34 o 
   3  15   8        1.47        8.84     36.95 o 
   4  15   8        4.95       28.40     57.12 o 
  -8  16   8       19.68       60.73     39.54 o 
  -7  16   8       65.32       27.87     33.36 o 
  -6  16   8       10.78       -8.38     35.88 o 
  -5  16   8        1.02        5.05     30.88 o 
  -4  16   8        3.77       -9.04     27.60 o 
  -3  16   8        5.68       11.33     27.76 o 
  -2  16   8       67.38       88.41     31.25 o 
  -1  16   8       84.78       61.16     28.45 o 
   0  16   8      295.95      250.30     96.78 o 
   1  16   8       54.32       89.90     39.87 o 
   2  16   8       54.01       53.03     50.02 o 
   3  16   8        2.46      -57.12     57.12 o 
  -7  17   8        6.40        5.22     57.94 o 
  -6  17   8       16.08       19.19     32.27 o 
  -5  17   8        4.89       -2.39     31.39 o 
  -4  17   8        3.96      -28.13     28.13 o 
  -3  17   8        6.01       23.27     31.18 o 
  -2  17   8      166.94      181.01     33.01 o 
  -1  17   8        0.04       -5.33     29.97 o 
   0  17   8       20.56      -17.48     38.12 o 
   1  17   8        2.29      -40.30     40.46 o 
   2  17   8       89.07      210.37     64.30 o 
   3  17   8        0.10      -52.39     62.51 o 
  -5  18   8        2.68       14.10     32.11 o 
  -4  18   8       41.17       84.78     32.96 o 
  -3  18   8        0.29      -29.81     34.07 o 
  -2  18   8        8.05       -5.60     31.19 o 
  -1  18   8       11.86       23.11     32.16 o 
   0  18   8       46.29       41.78     53.86 o 
   1  18   8        2.45      -58.43     58.43 o 
   2  18   8       23.67      -54.18     61.20 o 
  -3  19   8        3.44      -37.47     37.47 o 
  -2  19   8       95.25       -0.26     41.39 o 
  -1  19   8       10.14      -53.04     53.04 o 
 -11   0   9       31.46      111.10     41.05 o 
  -9   0   9      128.87      148.81     27.26 o 
  -7   0   9      390.79      413.99     26.17 o 
  -5   0   9     2271.48     2288.60     44.27 o 
  -3   0   9     1535.39     1424.23     62.59 o 
  -1   0   9     1594.50     1536.24     41.74 o 
   1   0   9     1022.83      979.87     29.11 o 
   3   0   9      205.47      169.72     16.73 o 
   5   0   9      663.60      666.69     50.59 o 
   7   0   9      149.20       69.85     44.07 o 
 -12   1   9        1.12      -12.39     28.05 o 
 -11   1   9        0.36        2.85     38.91 o 
 -10   1   9      113.15      150.40     30.95 o 
  -9   1   9      626.31      746.87     24.82 o 
  -8   1   9       11.97       28.15     15.48 o 
  -7   1   9      365.80      389.73     26.62 o 
  -6   1   9       70.06       55.98     12.79 o 
  -5   1   9      148.16      138.22     11.44 o 
  -4   1   9      839.90      747.91     18.98 o 
  -3   1   9     4565.23     4399.62     55.07 o 
  -2   1   9      126.92      112.04      9.48 o 
  -1   1   9      331.85      299.03     11.60 o 
   0   1   9       59.02       81.80      8.61 o 
   1   1   9      101.22       86.33      9.89 o 
   2   1   9     2253.92     2259.45     75.95 o 
   3   1   9      176.17      180.72     14.75 o 
   4   1   9      341.32      328.31     29.77 o 
   5   1   9       12.42       45.44     25.80 o 
   6   1   9      143.43      133.33     32.25 o 
   7   1   9       72.45       22.02     31.25 o 
   8   1   9       42.62      116.99     34.83 o 
 -12   2   9       28.31       -6.79     26.56 o 
 -11   2   9       10.76        6.62     23.23 o 
 -10   2   9      145.43       89.48     22.47 o 
  -9   2   9        1.71       13.50     24.07 o 
  -8   2   9        0.48      -14.13     14.13 o 
  -7   2   9      599.64      612.68     26.36 o 
  -6   2   9     1394.81     1283.74     28.91 o 
  -5   2   9      200.99      238.60     15.11 o 
  -4   2   9     3969.40     4058.44     47.63 o 
  -3   2   9     1206.20     1215.82     20.54 o 
  -2   2   9     2062.47     2118.45     31.04 o 
  -1   2   9     1314.68     1197.89     22.01 o 
   0   2   9     6734.01     6730.00     77.67 o 
   1   2   9       48.42       37.00      9.97 o 
   2   2   9      492.52      479.52     35.61 o 
   3   2   9      198.43      242.31     26.77 o 
   4   2   9      297.98      295.35     29.43 o 
   5   2   9      442.45      387.79     65.69 o 
   6   2   9     1076.20     1035.44     47.65 o 
   7   2   9       47.68       38.16     30.11 o 
   8   2   9        6.03      -11.60     34.32 o 
 -12   3   9        4.88       82.66     27.34 o 
 -11   3   9       17.48       45.68     23.71 o 
 -10   3   9       25.32       12.65     23.04 o 
  -9   3   9       18.28        0.49     20.22 o 
  -8   3   9      431.27      483.33     24.83 o 
  -7   3   9      141.66      130.04     18.26 o 
  -6   3   9      393.54      422.38     21.86 o 
  -5   3   9     1128.73     1078.04     22.31 o 
  -4   3   9     2412.19     2446.33     32.57 o 
  -3   3   9       50.84       59.85      8.68 o 
  -2   3   9     5773.92     5578.54     61.10 o 
  -1   3   9     2789.13     2756.40     37.04 o 
   0   3   9       43.81       43.77      8.58 o 
   1   3   9     3032.43     2930.24     44.92 o 
   2   3   9     3949.66     3832.27     66.24 o 
   3   3   9       89.02       92.34     31.50 o 
   4   3   9     1646.76     1617.03     53.43 o 
   5   3   9       43.09       16.30     27.57 o 
   6   3   9        7.56        3.92     24.77 o 
   7   3   9       61.19       60.23     25.93 o 
   8   3   9      250.20      225.58     31.82 o 
 -12   4   9       18.17       61.87     29.82 o 
 -11   4   9       24.65       22.95     27.06 o 
 -10   4   9       96.31       87.70     44.94 o 
  -9   4   9      103.99       98.25     22.43 o 
  -8   4   9       52.47      108.30     20.21 o 
  -7   4   9      110.16      126.84     19.60 o 
  -6   4   9      736.67      702.85     26.78 o 
  -5   4   9      166.31      175.03     14.34 o 
  -4   4   9     1123.56     1116.88     23.20 o 
  -3   4   9     4675.33     4518.82     51.89 o 
  -2   4   9      102.88       98.33      9.12 o 
  -1   4   9      256.16      242.07     11.62 o 
   0   4   9     3919.01     3827.64     48.27 o 
   1   4   9     2259.91     2191.58     37.26 o 
   2   4   9      951.85      961.57     28.35 o 
   3   4   9      690.11      650.57     33.47 o 
   4   4   9      671.67      654.23     31.29 o 
   5   4   9        6.08       -1.04     20.70 o 
   6   4   9      398.87      378.78     36.09 o 
   7   4   9      300.77      222.55     29.92 o 
   8   4   9        9.04      -24.92     30.10 o 
 -12   5   9       30.54       40.02     29.93 o 
 -11   5   9        6.67        9.94     24.87 o 
 -10   5   9        2.22       -6.50     23.92 o 
  -9   5   9       12.00       28.19     22.32 o 
  -8   5   9       69.70       76.39     23.47 o 
  -7   5   9      593.57      666.90     28.25 o 
  -6   5   9     1204.56     1201.32     35.40 o 
  -5   5   9      540.17      511.07     19.15 o 
  -4   5   9       37.44       37.44     11.93 o 
  -3   5   9      575.12      613.32     22.54 o 
  -2   5   9     1472.16     1527.66     23.69 o 
  -1   5   9     3505.92     3336.87     44.47 o 
   0   5   9     1464.58     1374.80     24.47 o 
   1   5   9        9.90       12.12     11.18 o 
   2   5   9       94.71      105.62     21.16 o 
   3   5   9        8.49        5.73     21.48 o 
   4   5   9      198.85      272.29     45.30 o 
   5   5   9      709.51      723.69     40.59 o 
   6   5   9        9.65       -6.03     34.05 o 
   7   5   9       34.86        9.40     27.80 o 
   8   5   9       21.12       37.96     30.93 o 
 -12   6   9        0.19       21.39     30.63 o 
 -11   6   9       16.29       34.24     26.72 o 
 -10   6   9       41.69       65.57     25.57 o 
  -9   6   9       48.28       48.37     23.27 o 
  -8   6   9      217.96      297.98     26.15 o 
  -7   6   9       17.55       23.68     19.12 o 
  -6   6   9       27.38       21.23     25.31 o 
  -5   6   9      234.56      253.11     20.01 o 
  -4   6   9      534.21      557.37     20.34 o 
  -3   6   9      122.14      135.34     13.97 o 
  -2   6   9     1034.72     1021.37     33.33 o 
  -1   6   9       88.32       85.29      9.79 o 
   0   6   9       13.71       13.63     10.02 o 
   1   6   9     1063.23     1024.04     26.18 o 
   2   6   9      707.11      702.93     22.77 o 
   3   6   9      650.07      610.89     30.47 o 
   4   6   9       21.22       47.22     26.21 o 
   5   6   9      103.05      104.06     25.90 o 
   6   6   9       16.14       32.54     27.64 o 
   7   6   9       27.45       68.58     28.74 o 
   8   6   9       18.39       47.15     32.80 o 
 -12   7   9      186.80      178.62     31.42 o 
 -11   7   9       18.76       16.89     26.43 o 
 -10   7   9        9.82      -18.23     25.23 o 
  -9   7   9       74.27       69.76     33.68 o 
  -8   7   9       40.52       33.50     26.38 o 
  -7   7   9       27.31       23.52     19.78 o 
  -6   7   9      209.40      247.77     22.41 o 
  -5   7   9      141.61      148.74     20.13 o 
  -4   7   9      851.99      839.88     29.84 o 
  -3   7   9      294.24      307.47     17.11 o 
  -2   7   9       19.33       38.78     22.28 o 
  -1   7   9      482.86      496.05     17.95 o 
   0   7   9     2030.22     2035.89     36.22 o 
   1   7   9     2646.94     2665.77     44.62 o 
   2   7   9        5.79       10.38     14.03 o 
   3   7   9      540.89      604.25     26.83 o 
   4   7   9       13.65        2.87     20.00 o 
   5   7   9       19.88       51.79     32.40 o 
   6   7   9       13.90        8.95     26.72 o 
   7   7   9       10.21       17.12     29.95 o 
   8   7   9        8.79        2.69     32.90 o 
 -11   8   9       16.66      -27.70     27.70 o 
 -10   8   9        4.42       18.35     24.78 o 
  -9   8   9       36.23       46.02     29.39 o 
  -8   8   9       12.07       20.77     23.41 o 
  -7   8   9      139.52      132.75     22.36 o 
  -6   8   9       26.43       26.80     27.44 o 
  -5   8   9       48.86       53.70     20.13 o 
  -4   8   9       98.29       91.10     23.20 o 
  -3   8   9     2559.41     2569.06     89.49 o 
  -2   8   9      258.55      274.85     16.95 o 
  -1   8   9     1043.97     1032.94     26.93 o 
   0   8   9     1061.16     1070.31     45.44 o 
   1   8   9      686.06      693.06     27.40 o 
   2   8   9      157.97      152.59     17.75 o 
   3   8   9     1730.55     1775.26     45.44 o 
   4   8   9       25.18       -9.05     22.32 o 
   5   8   9      175.99      216.19     39.80 o 
   6   8   9       11.36       -0.94     27.66 o 
   7   8   9        3.27       -2.40     29.42 o 
 -11   9   9       10.04       20.28     30.12 o 
 -10   9   9        2.46        0.47     27.70 o 
  -9   9   9       29.95        2.76     31.69 o 
  -8   9   9        3.78        4.14     24.05 o 
  -7   9   9       73.03       72.94     22.77 o 
  -6   9   9       17.75       12.20     20.39 o 
  -5   9   9     1860.35     1826.47     46.37 o 
  -4   9   9        4.68      -17.77     17.77 o 
  -3   9   9      156.61      147.28     20.02 o 
  -2   9   9       12.95      -21.50     21.50 o 
  -1   9   9     1445.45     1503.71     48.95 o 
   0   9   9        1.15       -1.22     16.74 o 
   1   9   9      229.98      278.45     21.53 o 
   2   9   9      281.32      325.02     45.86 o 
   3   9   9       14.10       31.15     20.96 o 
   4   9   9        9.58       17.17     22.14 o 
   5   9   9      627.05      577.02     33.72 o 
   6   9   9       25.44       21.16     27.19 o 
   7   9   9      471.04      541.50     74.67 o 
 -11  10   9       29.34        5.52     30.05 o 
 -10  10   9       26.53       30.52     29.05 o 
  -9  10   9       21.50      -27.87     28.09 o 
  -8  10   9       70.55      108.66     25.21 o 
  -7  10   9      418.29      449.39     47.56 o 
  -6  10   9       58.93       62.64     24.21 o 
  -5  10   9       36.37       51.57     20.54 o 
  -4  10   9       97.32      117.75     33.64 o 
  -3  10   9      826.22      806.21     45.77 o 
  -2  10   9      370.88      348.31     24.12 o 
  -1  10   9     1346.67     1359.34     49.28 o 
   0  10   9      253.96      273.37     30.09 o 
   1  10   9      844.48      748.76     30.92 o 
   2  10   9      131.56      104.97     30.39 o 
   3  10   9     1103.81     1080.25     69.69 o 
   4  10   9      130.66      137.74     30.55 o 
   5  10   9       47.91      109.01     38.85 o 
   6  10   9        5.37      -21.75     28.73 o 
   7  10   9       33.71       45.02     32.85 o 
 -10  11   9        9.02       22.30     29.36 o 
  -9  11   9        3.28       -7.15     44.63 o 
  -8  11   9       13.03       -4.14     24.24 o 
  -7  11   9       15.47       35.96     25.08 o 
  -6  11   9       55.26       33.79     24.26 o 
  -5  11   9      475.72      492.58     29.96 o 
  -4  11   9      861.18      816.64     33.99 o 
  -3  11   9       35.93       37.32     24.18 o 
  -2  11   9       12.47       -2.56     21.30 o 
  -1  11   9      657.30      648.60     36.40 o 
   0  11   9      157.35      149.01     29.79 o 
   1  11   9      215.61      237.18     36.15 o 
   2  11   9      155.71      121.69     31.03 o 
   3  11   9        8.48      -21.54     47.00 o 
   4  11   9        1.31       28.07     49.12 o 
   5  11   9       96.20       38.03     47.82 o 
   6  11   9       30.10       28.15     30.57 o 
 -10  12   9       12.52      -18.64     30.85 o 
  -9  12   9       50.29       61.08     28.80 o 
  -8  12   9      118.41      176.68     30.90 o 
  -7  12   9       51.09       58.39     26.54 o 
  -6  12   9       60.33       68.47     24.29 o 
  -5  12   9      213.28      229.12     28.53 o 
  -4  12   9      113.34      109.28     24.42 o 
  -3  12   9      340.69      271.37     25.88 o 
  -2  12   9      230.21      237.97     25.27 o 
  -1  12   9       10.84        5.07     21.46 o 
   0  12   9       22.37      -32.39     45.21 o 
   1  12   9      117.56      141.25     32.25 o 
   2  12   9      222.67      185.87     33.98 o 
   3  12   9        0.52       11.59     51.57 o 
   4  12   9      169.25      146.07     56.79 o 
   5  12   9       11.46      -16.65     48.80 o 
   6  12   9        0.12      -13.87     57.28 o 
  -9  13   9       23.70       46.67     32.59 o 
  -8  13   9       49.84       27.01     28.63 o 
  -7  13   9        1.64       -3.57     22.80 o 
  -6  13   9       28.41       25.94     31.57 o 
  -5  13   9       77.35       61.75     26.56 o 
  -4  13   9       65.27       79.27     25.27 o 
  -3  13   9       86.15       67.53     24.96 o 
  -2  13   9      188.75      104.40     25.28 o 
  -1  13   9       67.85       50.55     24.65 o 
   0  13   9       69.17       66.33     31.14 o 
   1  13   9        0.29       11.14     34.00 o 
   2  13   9        4.99      -18.93     47.90 o 
   3  13   9       11.73      -52.39     53.86 o 
   4  13   9      113.86      149.01     60.55 o 
   5  13   9       32.52      -12.57     56.31 o 
  -9  14   9        4.86      -12.86     31.59 o 
  -8  14   9        2.62      -13.26     30.92 o 
  -7  14   9        1.99      -27.23     27.23 o 
  -6  14   9       18.21      -22.46     38.06 o 
  -5  14   9        3.66      -25.90     25.90 o 
  -4  14   9       30.47       76.98     27.65 o 
  -3  14   9      150.40      123.26     27.77 o 
  -2  14   9        5.97      -24.52     24.52 o 
  -1  14   9        9.89       46.85     26.73 o 
   0  14   9       83.12       12.23     35.69 o 
   1  14   9        2.97       18.58     36.06 o 
   2  14   9       82.86       60.14     42.19 o 
   3  14   9       91.71      129.75     60.39 o 
   4  14   9        0.42      -27.58     59.24 o 
   5  14   9        4.60       -1.96     59.73 o 
  -8  15   9       13.72      -21.41     35.88 o 
  -7  15   9        0.26      -29.24     29.24 o 
  -6  15   9       25.01       23.70     29.31 o 
  -5  15   9        3.82      -14.42     28.70 o 
  -4  15   9      147.56      191.58     30.97 o 
  -3  15   9        3.27      -13.52     26.42 o 
  -2  15   9      413.84      365.82     32.58 o 
  -1  15   9        9.76       34.74     26.30 o 
   0  15   9       24.06       24.62     38.34 o 
   1  15   9       11.96      -35.17     35.17 o 
   2  15   9      138.48      212.85     42.27 o 
   3  15   9        0.18       17.10     69.20 o 
   4  15   9       76.68      179.36     65.28 o 
  -7  16   9       19.82       60.99     34.53 o 
  -6  16   9       89.75       78.01     32.91 o 
  -5  16   9       29.17       17.60     31.94 o 
  -4  16   9       57.23       76.50     31.04 o 
  -3  16   9       24.68       54.34     27.83 o 
  -2  16   9      127.30       75.55     42.62 o 
  -1  16   9       42.34       79.97     40.44 o 
   0  16   9      154.84      132.79     40.11 o 
   1  16   9       15.61        7.59     41.27 o 
   2  16   9       90.54       70.56     43.85 o 
   3  16   9        8.64      -34.96     58.51 o 
  -6  17   9        0.65      -10.57     33.00 o 
  -5  17   9       12.15       25.50     34.78 o 
  -4  17   9       18.81       23.25     33.18 o 
  -3  17   9       21.06       18.02     28.87 o 
  -2  17   9       21.17        5.03     30.28 o 
  -1  17   9        3.45      -18.62     38.62 o 
   0  17   9        1.97       53.21     40.51 o 
   1  17   9       30.51       21.75     43.75 o 
   2  17   9       27.32       76.05     63.32 o 
  -4  18   9        8.44       47.77     45.75 o 
  -3  18   9       21.32       13.42     32.91 o 
  -2  18   9        1.84       12.26     32.89 o 
  -1  18   9        6.82      -42.80     42.80 o 
   0  18   9        3.85      -32.09     42.93 o 
 -12   0  10       14.91       29.70     44.07 o 
 -10   0  10        5.09       -9.71     25.88 o 
  -8   0  10       80.70       64.39     22.63 o 
  -6   0  10     1281.84     1267.40     42.88 o 
  -4   0  10     3039.79     2801.22     64.13 o 
  -2   0  10     4937.60     4927.72     95.90 o 
   0   0  10     7204.28     7188.40    107.34 o 
   2   0  10     1911.54     1939.41     97.92 o 
   4   0  10      480.95      485.37     49.12 o 
   6   0  10     1267.61     1244.92     81.77 o 
   8   0  10        4.34       17.46     56.63 o 
 -12   1  10       23.51       16.27     31.79 o 
 -11   1  10       37.21      -19.65     22.63 o 
 -10   1  10       13.88       -9.11     20.48 o 
  -9   1  10       27.49       54.15     22.84 o 
  -8   1  10      844.20      778.58     24.72 o 
  -7   1  10       99.17      147.70     16.94 o 
  -6   1  10      348.41      408.12     18.95 o 
  -5   1  10       52.64       51.16     13.98 o 
  -4   1  10      960.32      942.75     25.16 o 
  -3   1  10     1633.42     1549.41     27.01 o 
  -2   1  10     9337.92     9463.27    107.91 o 
  -1   1  10     1192.77     1090.17     21.11 o 
   0   1  10      151.62      157.79     10.41 o 
   1   1  10        8.38       19.56     12.46 o 
   2   1  10     3878.10     3726.57     83.20 o 
   3   1  10      407.58      373.68     29.28 o 
   4   1  10     1153.04     1129.12     49.04 o 
   5   1  10      274.48      205.24     33.05 o 
   6   1  10       20.95       -2.09     30.50 o 
   7   1  10       10.68       26.77     35.71 o 
   8   1  10      195.90      263.50     41.64 o 
 -12   2  10       67.19       33.39     28.10 o 
 -11   2  10       87.49      111.78     29.46 o 
 -10   2  10       14.15       -1.81     22.18 o 
  -9   2  10      117.66      190.31     27.66 o 
  -8   2  10      222.88      259.04     22.16 o 
  -7   2  10       95.93      109.05     18.16 o 
  -6   2  10     1067.30      977.26     26.40 o 
  -5   2  10     1478.97     1471.28     31.33 o 
  -4   2  10      755.15      727.12     23.52 o 
  -3   2  10       22.84       18.19     10.69 o 
  -2   2  10      134.59      131.32     10.80 o 
  -1   2  10      473.16      482.63     14.73 o 
   0   2  10     2746.53     2698.03     36.88 o 
   1   2  10     1258.18     1217.39     31.81 o 
   2   2  10      334.01      365.09     29.05 o 
   3   2  10       93.74      113.86     23.64 o 
   4   2  10      215.24      180.17     46.51 o 
   5   2  10       14.08      -11.16     27.91 o 
   6   2  10      268.85      232.00     36.68 o 
   7   2  10       44.42       65.44     37.04 o 
   8   2  10        6.52       62.48     46.92 o 
 -12   3  10        0.86        5.80     27.09 o 
 -11   3  10        1.03        7.03     24.66 o 
 -10   3  10       81.55       84.54     24.05 o 
  -9   3  10      310.60      377.37     26.68 o 
  -8   3  10        5.61       40.49     19.40 o 
  -7   3  10      268.63      332.48     21.74 o 
  -6   3  10      530.53      498.64     28.05 o 
  -5   3  10        2.42        6.92     10.92 o 
  -4   3  10      129.92      170.19     12.85 o 
  -3   3  10     1566.64     1459.40     26.41 o 
  -2   3  10       48.84       40.42     10.37 o 
  -1   3  10      528.29      557.77     17.77 o 
   0   3  10      122.73      131.36     16.49 o 
   1   3  10      204.35      202.21     16.85 o 
   2   3  10        0.96       11.90     47.25 o 
   3   3  10     1227.91     1185.08     46.32 o 
   4   3  10        4.26      -24.54     24.54 o 
   5   3  10        5.73      -17.36     27.62 o 
   6   3  10       13.49       -6.35     44.80 o 
   7   3  10       23.66      -13.22     36.28 o 
   8   3  10       12.70       -4.67     40.33 o 
 -12   4  10        3.49       22.14     29.95 o 
 -11   4  10       74.95      139.25     26.35 o 
 -10   4  10      112.32      144.33     26.79 o 
  -9   4  10        1.97       13.56     22.84 o 
  -8   4  10        2.35        3.71     20.13 o 
  -7   4  10      366.98      355.33     24.37 o 
  -6   4  10      486.93      493.57     34.59 o 
  -5   4  10     1950.48     1972.72     37.49 o 
  -4   4  10      581.96      548.09     19.63 o 
  -3   4  10      583.06      526.83     14.98 o 
  -2   4  10     4169.09     4104.61     53.04 o 
  -1   4  10     1526.29     1589.03     27.29 o 
   0   4  10      876.48      931.21     23.85 o 
   1   4  10       82.07       85.60     15.67 o 
   2   4  10       33.59        2.17     32.07 o 
   3   4  10      357.32      421.16     32.93 o 
   4   4  10       80.47       65.40     31.42 o 
   5   4  10      208.44      228.42     34.47 o 
   6   4  10      159.28      181.36     58.51 o 
   7   4  10        4.28      -44.80     44.80 o 
   8   4  10        1.48       22.94     38.23 o 
 -12   5  10        0.01       21.88     30.62 o 
 -11   5  10        1.70       24.39     26.17 o 
 -10   5  10        2.51       29.39     27.12 o 
  -9   5  10      165.66      214.33     24.62 o 
  -8   5  10       74.10      104.52     21.39 o 
  -7   5  10        0.70        9.07     19.68 o 
  -6   5  10        3.61       18.33     17.41 o 
  -5   5  10     1915.35     1895.19     42.87 o 
  -4   5  10      713.49      772.50     29.77 o 
  -3   5  10      505.97      520.51     19.07 o 
  -2   5  10     1477.29     1549.39     30.54 o 
  -1   5  10      515.93      535.06     16.27 o 
   0   5  10      225.77      220.48     15.59 o 
   1   5  10     1113.45     1131.65     39.71 o 
   2   5  10      709.86      746.39     36.13 o 
   3   5  10       21.03       33.15     26.44 o 
   4   5  10      151.34      192.74     30.23 o 
   5   5  10      676.60      689.22     66.83 o 
   6   5  10       24.84       38.10     25.94 o 
   7   5  10      230.12      296.34     33.94 o 
 -12   6  10        2.94       37.82     31.28 o 
 -11   6  10        0.17      -17.63     36.20 o 
 -10   6  10       15.83       12.10     25.70 o 
  -9   6  10       95.89       68.28     24.16 o 
  -8   6  10        1.53       22.58     21.26 o 
  -7   6  10      848.81      850.08     32.23 o 
  -6   6  10      397.37      342.47     40.41 o 
  -5   6  10      135.43      121.13     20.78 o 
  -4   6  10     1523.12     1536.87     33.40 o 
  -3   6  10     3597.87     3735.37     57.10 o 
  -2   6  10       24.57       11.01     17.88 o 
  -1   6  10      836.64      753.82     27.28 o 
   0   6  10      104.97      107.26     18.77 o 
   1   6  10      582.29      601.51     22.19 o 
   2   6  10      300.29      298.88     29.28 o 
   3   6  10     2315.28     2365.33     67.06 o 
   4   6  10      218.26      197.83     59.08 o 
   5   6  10      387.49      393.88     29.77 o 
   6   6  10       89.70       79.61     29.33 o 
   7   6  10      254.03      224.42     33.10 o 
 -11   7  10       17.54       -7.94     28.17 o 
 -10   7  10       80.23      132.45     28.43 o 
  -9   7  10       24.68       30.61     24.00 o 
  -8   7  10       45.13       40.72     23.31 o 
  -7   7  10      120.67       74.82     29.64 o 
  -6   7  10      295.47      327.82     25.14 o 
  -5   7  10     2316.47     2155.15     48.64 o 
  -4   7  10       22.10       19.00     18.06 o 
  -3   7  10        0.01       -6.84     14.84 o 
  -2   7  10      602.68      674.18     22.05 o 
  -1   7  10     5270.07     5204.49     73.50 o 
   0   7  10        4.40        0.63     16.10 o 
   1   7  10     1670.49     1649.28     45.92 o 
   2   7  10      185.95      223.96     29.87 o 
   3   7  10       19.56       15.32     33.54 o 
   4   7  10      193.90      199.44     25.56 o 
   5   7  10      817.20      824.47     42.86 o 
   6   7  10        0.01       -9.32     28.79 o 
   7   7  10       57.52       58.59     32.75 o 
 -11   8  10        1.78       -0.56     30.80 o 
 -10   8  10       57.27       89.55     29.92 o 
  -9   8  10       62.22        6.74     24.97 o 
  -8   8  10      279.89      360.36     42.47 o 
  -7   8  10      101.01      101.91     23.09 o 
  -6   8  10       92.10      132.26     23.09 o 
  -5   8  10      326.32      295.74     24.11 o 
  -4   8  10      657.89      611.25     28.27 o 
  -3   8  10     1240.65     1253.55     37.18 o 
  -2   8  10      914.22      920.34     29.54 o 
  -1   8  10       53.36       48.96     16.25 o 
   0   8  10      153.10      153.07     19.79 o 
   1   8  10       20.66       12.64     23.64 o 
   2   8  10      211.53      229.11     66.51 o 
   3   8  10      615.06      573.98     35.94 o 
   4   8  10       76.17      105.68     31.37 o 
   5   8  10       13.39       17.10     25.73 o 
   6   8  10       10.28        9.31     29.54 o 
   7   8  10      113.43      105.37     50.72 o 
 -11   9  10       37.12       63.20     30.93 o 
 -10   9  10       44.58       61.68     31.29 o 
  -9   9  10        2.52      -13.99     26.59 o 
  -8   9  10        8.93      -18.65     24.30 o 
  -7   9  10        4.71      -28.62     28.62 o 
  -6   9  10      880.82      948.55     38.47 o 
  -5   9  10      435.07      427.24     27.31 o 
  -4   9  10      235.28      318.98     35.95 o 
  -3   9  10       34.51       47.47     19.91 o 
  -2   9  10       48.64       42.81     18.58 o 
  -1   9  10       31.09        2.86     15.63 o 
   0   9  10     1260.31     1192.30     36.98 o 
   1   9  10       51.13       11.98     25.33 o 
   2   9  10      287.99      261.78     47.17 o 
   3   9  10        9.05      -23.83     40.15 o 
   4   9  10       27.01       11.93     25.78 o 
   5   9  10        7.19       33.06     28.33 o 
   6   9  10       26.01      -43.07     43.07 o 
 -11  10  10        1.68       27.27     38.95 o 
 -10  10  10       12.34       25.89     28.74 o 
  -9  10  10        1.96       24.85     28.09 o 
  -8  10  10       57.83       44.86     26.03 o 
  -7  10  10       13.43      -10.26     25.69 o 
  -6  10  10       81.64       75.48     23.74 o 
  -5  10  10        8.89        3.23     24.65 o 
  -4  10  10      157.92      149.82     23.67 o 
  -3  10  10       48.93       80.42     20.82 o 
  -2  10  10      522.78      536.01     28.13 o 
  -1  10  10      267.97      294.35     23.87 o 
   0  10  10      781.79      691.89     37.64 o 
   1  10  10       18.31      -21.49     29.87 o 
   2  10  10      194.60      343.87     51.41 o 
   3  10  10       40.75       45.04     50.43 o 
   4  10  10       32.02       70.50     47.49 o 
   5  10  10        2.93      -23.34     51.74 o 
   6  10  10        2.88      -31.44     31.44 o 
 -10  11  10        3.02       24.02     31.49 o 
  -9  11  10        0.27      -30.17     30.17 o 
  -8  11  10       10.31       47.30     27.52 o 
  -7  11  10       22.61        1.88     24.29 o 
  -6  11  10       69.46       78.56     29.56 o 
  -5  11  10      531.65      505.18     30.66 o 
  -4  11  10        5.28       25.29     21.63 o 
  -3  11  10        1.28        1.03     20.92 o 
  -2  11  10      317.04      332.04     44.45 o 
  -1  11  10      588.90      551.51     39.53 o 
   0  11  10      254.40      232.66     31.40 o 
   1  11  10      486.38      543.76     54.35 o 
   2  11  10      133.47      237.62     56.79 o 
   3  11  10        4.95       29.70     47.66 o 
   4  11  10      141.88      144.60     59.08 o 
   5  11  10       17.69      -35.09     55.16 o 
   6  11  10       22.44       49.12     53.37 o 
 -10  12  10        6.94       -1.93     38.58 o 
  -9  12  10       14.38       26.19     31.55 o 
  -8  12  10        0.26       13.54     29.70 o 
  -7  12  10       26.46       44.04     27.56 o 
  -6  12  10      325.34      293.18     30.79 o 
  -5  12  10       24.46        5.27     24.33 o 
  -4  12  10      218.99      210.18     26.63 o 
  -3  12  10      421.27      432.20     44.52 o 
  -2  12  10       17.27       22.32     24.29 o 
  -1  12  10      198.54      234.64     34.45 o 
   0  12  10      342.49      365.11     38.78 o 
   1  12  10      209.93      119.65     33.64 o 
   2  12  10       38.03       58.54     34.22 o 
   3  12  10      361.41      403.77     65.77 o 
   4  12  10      144.97      122.24     54.67 o 
   5  12  10       53.41      -40.47     56.79 o 
  -9  13  10       43.13       44.04     33.18 o 
  -8  13  10        5.11       33.38     37.72 o 
  -7  13  10        3.91      -22.43     29.13 o 
  -6  13  10       18.95       19.56     28.02 o 
  -5  13  10      379.53      334.82     30.46 o 
  -4  13  10      101.65      119.25     35.33 o 
  -3  13  10      198.14      203.73     44.90 o 
  -2  13  10      194.60      196.45     27.33 o 
  -1  13  10      108.81      180.00     60.55 o 
   0  13  10        1.05      -23.71     55.57 o 
   1  13  10      230.71      273.55     39.06 o 
   2  13  10      451.25      437.27     67.48 o 
   3  13  10        0.96       66.75     54.35 o 
   4  13  10       33.87       25.30     61.53 o 
  -8  14  10        1.01       -9.54     31.32 o 
  -7  14  10      228.23      256.61     53.83 o 
  -6  14  10       89.84      118.22     30.14 o 
  -5  14  10       31.06       53.02     27.98 o 
  -4  14  10        2.88        8.40     27.60 o 
  -3  14  10        0.95       47.90     27.62 o 
  -2  14  10      133.30      118.37     36.25 o 
  -1  14  10      154.58       97.31     38.84 o 
   0  14  10      193.10      159.78     39.76 o 
   1  14  10        1.35       13.28     41.78 o 
   2  14  10        5.05       14.82     39.55 o 
   3  14  10        0.78      -11.42     61.36 o 
   4  14  10       53.88       55.65     67.24 o 
  -8  15  10       42.97       59.35     39.29 o 
  -7  15  10       15.96       15.38     32.78 o 
  -6  15  10       21.56       63.89     30.42 o 
  -5  15  10       14.69      -19.91     28.74 o 
  -4  15  10       66.20      -10.49     29.46 o 
  -3  15  10      109.00      107.05     29.80 o 
  -2  15  10        3.48      -29.57     29.57 o 
  -1  15  10        9.33       22.66     39.49 o 
   0  15  10       82.82      104.77     39.31 o 
   1  15  10       85.37       78.21     41.78 o 
   2  15  10      158.74      124.68     70.34 o 
   3  15  10       11.62       10.77     66.59 o 
  -7  16  10       19.97       21.22     57.28 o 
  -6  16  10        0.53       34.99     34.33 o 
  -5  16  10       30.03       65.43     33.98 o 
  -4  16  10       88.68       72.26     44.00 o 
  -3  16  10        9.73      -37.74     37.74 o 
  -2  16  10        0.59      -10.84     40.68 o 
  -1  16  10       25.79       42.74     39.58 o 
   0  16  10        1.12      -39.07     39.07 o 
   1  16  10       39.75      -22.25     40.58 o 
   2  16  10       13.94        1.33     44.47 o 
  -5  17  10        1.50      -31.87     31.87 o 
  -4  17  10       54.88       92.45     34.36 o 
  -3  17  10       12.73      -25.09     31.91 o 
  -2  17  10        1.39       66.78     41.52 o 
  -1  17  10        0.57      -40.64     40.64 o 
   0  17  10        8.09       52.43     43.10 o 
   1  17  10        5.36      -19.26     60.22 o 
 -11   0  11      147.97      139.54     43.74 o 
  -9   0  11       35.12       27.87     25.79 o 
  -7   0  11      377.52      342.11     32.64 o 
  -5   0  11     3528.11     3443.97     77.56 o 
  -3   0  11       80.85      114.35     30.76 o 
  -1   0  11      994.78      973.19    121.02 o 
   1   0  11     2741.98     2487.23     93.35 o 
   3   0  11       19.20       89.76     39.98 o 
   5   0  11       82.37       99.72     47.49 o 
   7   0  11       25.14       11.59     48.47 o 
 -12   1  11       22.58       66.10     43.74 o 
 -11   1  11       31.49       44.00     30.60 o 
 -10   1  11      164.83      126.72     23.49 o 
  -9   1  11      334.20      420.78     27.10 o 
  -8   1  11      237.47      233.57     26.88 o 
  -7   1  11      355.08      409.71     20.83 o 
  -6   1  11       38.74       51.90     16.28 o 
  -5   1  11      638.80      687.09     23.19 o 
  -4   1  11      754.64      738.13     24.60 o 
  -3   1  11      387.70      436.52     40.96 o 
  -2   1  11     1282.19     1266.53     24.39 o 
  -1   1  11      556.79      532.98     16.04 o 
   0   1  11      314.64      289.15     18.57 o 
   1   1  11      631.17      682.83     34.44 o 
   2   1  11      270.53      341.56     28.97 o 
   3   1  11       82.59      116.03     27.51 o 
   4   1  11      574.80      523.21     37.18 o 
   5   1  11        2.20       40.80     28.96 o 
   6   1  11       23.64        9.76     33.07 o 
   7   1  11       35.31       40.47     38.89 o 
 -12   2  11       30.78        0.67     26.97 o 
 -11   2  11       18.20      -15.81     25.23 o 
 -10   2  11       86.12       76.06     23.80 o 
  -9   2  11        5.30      -31.87     31.87 o 
  -8   2  11       91.65       63.43     20.15 o 
  -7   2  11      271.83      245.21     22.71 o 
  -6   2  11     2314.01     2130.97     40.90 o 
  -5   2  11        3.90        2.11     14.81 o 
  -4   2  11     2397.64     2349.71     37.32 o 
  -3   2  11       97.03      100.98     12.55 o 
  -2   2  11       18.22        0.32     10.60 o 
  -1   2  11      726.10      697.69     18.52 o 
   0   2  11     3214.99     3148.50     58.65 o 
   1   2  11       60.28       67.07     24.59 o 
   2   2  11        7.86       26.16     24.46 o 
   3   2  11      340.95      245.29     30.08 o 
   4   2  11      636.86      637.01     49.04 o 
   5   2  11      108.79      134.63     39.50 o 
   6   2  11      535.81      535.40     41.12 o 
   7   2  11        9.67       19.38     35.20 o 
 -12   3  11        2.26       17.42     28.34 o 
 -11   3  11        0.31      -26.51     26.51 o 
 -10   3  11        0.47      -19.28     23.91 o 
  -9   3  11       25.68       22.78     22.49 o 
  -8   3  11      359.73      317.19     25.14 o 
  -7   3  11      285.26      310.43     23.32 o 
  -6   3  11      314.68      318.02     26.25 o 
  -5   3  11     1367.05     1277.50     41.04 o 
  -4   3  11     3954.68     3793.88     52.02 o 
  -3   3  11       65.50       77.87     12.52 o 
  -2   3  11      398.56      493.46     25.06 o 
  -1   3  11     1205.74     1099.23     22.82 o 
   0   3  11       47.50       56.57     24.03 o 
   1   3  11      746.82      736.45     36.61 o 
   2   3  11     2931.90     2830.12     72.21 o 
   3   3  11       20.47       31.36     25.31 o 
   4   3  11      822.08      826.32     42.54 o 
   5   3  11      302.48      222.21     35.38 o 
   6   3  11       22.13       26.61     38.43 o 
   7   3  11       53.68       39.64     37.52 o 
 -12   4  11       16.91       25.42     29.70 o 
 -11   4  11        1.25       10.60     35.78 o 
 -10   4  11      256.37      254.17     29.56 o 
  -9   4  11       12.32       10.73     21.71 o 
  -8   4  11       62.48       79.63     22.67 o 
  -7   4  11      320.38      267.40     23.50 o 
  -6   4  11        9.46       -2.75     19.08 o 
  -5   4  11     2217.88     2128.81     57.31 o 
  -4   4  11     2683.02     2735.58     49.10 o 
  -3   4  11     1357.82     1291.75     47.35 o 
  -2   4  11     2336.92     2333.51     40.60 o 
  -1   4  11      119.91      128.05     12.13 o 
   0   4  11     2470.89     2599.56     51.83 o 
   1   4  11      911.67      983.54     42.67 o 
   2   4  11      592.41      591.71     39.58 o 
   3   4  11     1487.74     1504.39     97.60 o 
   4   4  11       69.22       77.99     29.77 o 
   5   4  11        2.86       99.82     32.71 o 
   6   4  11      191.55      218.25     38.32 o 
   7   4  11      125.02      141.68     42.04 o 
 -12   5  11       16.85       14.42     30.42 o 
 -11   5  11       46.88       33.91     28.54 o 
 -10   5  11        6.02       33.14     24.72 o 
  -9   5  11       67.72       83.66     25.42 o 
  -8   5  11      531.19      550.11     38.76 o 
  -7   5  11      374.98      397.18     26.47 o 
  -6   5  11      681.75      740.05     32.64 o 
  -5   5  11       14.54       19.95     14.57 o 
  -4   5  11       96.39      103.48     15.86 o 
  -3   5  11      439.98      454.86     19.14 o 
  -2   5  11     2262.76     2277.90     41.55 o 
  -1   5  11     1452.63     1444.90     27.36 o 
   0   5  11      687.04      720.47     27.59 o 
   1   5  11      359.53      345.16     29.13 o 
   2   5  11        1.70        4.46     26.01 o 
   3   5  11      338.42      406.73     33.84 o 
   4   5  11      104.69      140.11     38.52 o 
   5   5  11      275.04      261.90     46.19 o 
   6   5  11        3.89       36.02     34.71 o 
   7   5  11        0.40        1.31     47.66 o 
 -11   6  11       39.10       21.88     44.35 o 
 -10   6  11       22.43       42.09     26.18 o 
  -9   6  11       34.18       51.00     26.08 o 
  -8   6  11      419.37      497.50     44.07 o 
  -7   6  11        9.85      -19.42     26.20 o 
  -6   6  11        5.04      -18.71     20.39 o 
  -5   6  11      190.26      188.96     31.84 o 
  -4   6  11       54.34       45.22     15.04 o 
  -3   6  11      342.84      357.25     18.88 o 
  -2   6  11      189.58      165.11     15.81 o 
  -1   6  11      595.80      525.83     28.62 o 
   0   6  11       53.14       41.18     22.21 o 
   1   6  11      290.80      278.24     28.30 o 
   2   6  11      176.91      176.91     28.65 o 
   3   6  11       31.91       27.46     29.71 o 
   4   6  11       63.33       71.10     30.90 o 
   5   6  11      104.81       64.78     40.72 o 
   6   6  11       15.40       19.36     35.60 o 
   7   6  11       18.73       14.22     38.11 o 
 -11   7  11        1.03        6.56     29.70 o 
 -10   7  11        9.75       17.31     28.29 o 
  -9   7  11       19.18       26.96     25.64 o 
  -8   7  11       32.15       13.91     23.11 o 
  -7   7  11       36.14       75.87     28.12 o 
  -6   7  11      398.99      431.47     27.24 o 
  -5   7  11      557.70      568.35     27.53 o 
  -4   7  11      617.31      652.65     35.00 o 
  -3   7  11      209.48      267.09     24.12 o 
  -2   7  11     1018.19     1031.44     37.45 o 
  -1   7  11      394.29      412.90     24.15 o 
   0   7  11       56.80       45.47     24.47 o 
   1   7  11      338.60      389.89     52.71 o 
   2   7  11       99.76      154.55     30.77 o 
   3   7  11      108.17      143.14     47.74 o 
   4   7  11        0.26       12.29     32.86 o 
   5   7  11        9.95       25.66     35.39 o 
   6   7  11       59.45       64.72     44.96 o 
 -11   8  11       46.49       18.68     39.26 o 
 -10   8  11        0.07      -25.95     25.95 o 
  -9   8  11       25.45       -8.85     25.71 o 
  -8   8  11        2.11       23.10     24.79 o 
  -7   8  11      348.69      352.71     29.73 o 
  -6   8  11      222.51      215.04     26.27 o 
  -5   8  11      149.96      150.09     23.51 o 
  -4   8  11      228.66      188.66     23.02 o 
  -3   8  11     1323.01     1328.33     88.17 o 
  -2   8  11     1842.70     1784.21     55.09 o 
  -1   8  11       91.14      108.93     20.30 o 
   0   8  11       95.61      128.63     26.35 o 
   1   8  11      109.10      113.26     43.41 o 
   2   8  11        0.76      -44.55     44.55 o 
   3   8  11     1145.80     1167.44    131.87 o 
   4   8  11        2.81      -28.67     43.49 o 
   5   8  11      119.30      123.51     44.07 o 
   6   8  11        0.70        8.86     37.04 o 
 -11   9  11       57.67       14.02     36.05 o 
 -10   9  11        0.12       24.96     29.07 o 
  -9   9  11       37.36        9.11     27.81 o 
  -8   9  11        0.57      -23.70     24.50 o 
  -7   9  11      127.67       96.17     26.16 o 
  -6   9  11       40.59       68.79     23.85 o 
  -5   9  11      824.64      857.42     35.43 o 
  -4   9  11        3.71       -2.58     20.82 o 
  -3   9  11       46.76       19.91     20.77 o 
  -2   9  11      254.45      234.61     23.24 o 
  -1   9  11      695.50      818.93     32.50 o 
   0   9  11      254.52      240.98     38.76 o 
   1   9  11     1386.88     1366.58     67.48 o 
   2   9  11       21.96        9.30     49.61 o 
   3   9  11       11.27       52.71     51.57 o 
   4   9  11       22.88      -50.27     50.27 o 
   5   9  11      422.10      380.89     43.43 o 
   6   9  11        1.08      -23.63     38.89 o 
 -10  10  11        1.04      -29.03     30.31 o 
  -9  10  11       25.31       37.95     35.53 o 
  -8  10  11       53.67       39.18     27.75 o 
  -7  10  11      900.30      841.03     72.79 o 
  -6  10  11       30.04       61.90     23.80 o 
  -5  10  11        7.85      -20.57     22.89 o 
  -4  10  11       22.09        9.95     21.40 o 
  -3  10  11     1634.54     1620.19     75.64 o 
  -2  10  11      937.92      904.60     41.15 o 
  -1  10  11      207.81      300.22     33.69 o 
   0  10  11      344.42      392.71     59.08 o 
   1  10  11      116.69      108.45     38.35 o 
   2  10  11        1.32       41.62     52.71 o 
   3  10  11      557.78      489.61     66.26 o 
   4  10  11       57.44       10.12     56.47 o 
   5  10  11        2.59      -55.98     55.98 o 
 -10  11  11       49.00       71.13     33.28 o 
  -9  11  11      125.19      139.72     31.16 o 
  -8  11  11       76.10       53.75     37.94 o 
  -7  11  11      160.45      112.02     28.97 o 
  -6  11  11      224.72      251.95     30.08 o 
  -5  11  11       41.46       47.79     30.00 o 
  -4  11  11      290.71      292.38     34.91 o 
  -3  11  11        8.20       40.71     24.79 o 
  -2  11  11        6.64        0.03     24.88 o 
  -1  11  11      332.83      336.39     34.82 o 
   0  11  11       99.50       35.96     30.74 o 
   1  11  11       84.98      111.16     33.99 o 
   2  11  11      189.28      179.36     59.73 o 
   3  11  11        0.23       17.46     58.10 o 
   4  11  11        0.69       47.49     59.41 o 
   5  11  11      207.81      239.75     65.77 o 
  -9  12  11        0.21      -30.12     30.12 o 
  -8  12  11      106.75      101.06     32.27 o 
  -7  12  11      119.61       95.15     31.21 o 
  -6  12  11        8.06       -8.26     26.49 o 
  -5  12  11       11.27      -12.56     26.12 o 
  -4  12  11       31.25       10.82     27.11 o 
  -3  12  11        0.50       -1.90     25.26 o 
  -2  12  11      450.03      452.81     31.62 o 
  -1  12  11      288.96      310.98     50.84 o 
   0  12  11      154.84      173.07     36.56 o 
   1  12  11       59.76      -22.83     32.97 o 
   2  12  11      135.45      120.44     61.04 o 
   3  12  11        8.51       82.09     61.36 o 
   4  12  11       18.03       55.98     63.65 o 
  -9  13  11        3.62       38.73     38.53 o 
  -8  13  11        0.69      -29.96     29.96 o 
  -7  13  11       10.30      -13.59     30.17 o 
  -6  13  11       84.59       15.58     28.06 o 
  -5  13  11       98.08      138.94     29.89 o 
  -4  13  11       13.37       32.65     39.62 o 
  -3  13  11        6.88       19.00     27.56 o 
  -2  13  11      183.87      231.07     38.58 o 
  -1  13  11       97.76      132.35     39.17 o 
   0  13  11       40.39       54.12     35.69 o 
   1  13  11       13.51       18.65     35.82 o 
   2  13  11       12.09       10.45     62.18 o 
   3  13  11        2.78      -58.26     58.26 o 
   4  13  11       18.29        7.83     57.77 o 
  -8  14  11       48.51       16.53     32.72 o 
  -7  14  11       90.29       -5.74     30.66 o 
  -6  14  11       13.49      -13.47     36.14 o 
  -5  14  11       19.06       93.22     31.06 o 
  -4  14  11       39.01       50.51     29.15 o 
  -3  14  11       12.38        8.69     27.39 o 
  -2  14  11       15.96      -25.16     35.76 o 
  -1  14  11       16.45       43.66     37.72 o 
   0  14  11      223.28      205.26     43.19 o 
   1  14  11        0.38      -37.63     37.63 o 
   2  14  11      247.21      271.57     71.81 o 
   3  14  11        0.52       44.55     66.75 o 
  -7  15  11        0.17       20.71     35.25 o 
  -6  15  11        6.78       26.73     32.58 o 
  -5  15  11       18.00       27.61     36.54 o 
  -4  15  11       87.79       54.14     43.44 o 
  -3  15  11       33.09       37.89     30.42 o 
  -2  15  11      181.18      211.94     42.50 o 
  -1  15  11       10.52      -37.55     37.55 o 
   0  15  11        0.04       98.13     41.54 o 
   1  15  11        6.61      -41.13     41.13 o 
   2  15  11       77.81      173.65     69.36 o 
  -6  16  11       29.14       11.50     38.64 o 
  -5  16  11       19.08        0.51     32.46 o 
  -4  16  11       24.38      -15.69     36.70 o 
  -3  16  11        4.59      -31.22     31.22 o 
  -2  16  11       38.14        8.74     40.66 o 
  -1  16  11       22.84       -5.53     40.87 o 
   0  16  11      293.69      406.31    135.70 o 
   1  16  11        2.05      -51.74     51.74 o 
  -3  17  11       25.84       62.67     58.43 o 
  -2  17  11       13.23       16.81     59.41 o 
 -12   0  12        4.40       -9.47     44.39 o 
 -10   0  12      170.27      159.29     44.23 o 
  -8   0  12       72.09       77.84     26.89 o 
  -6   0  12     1625.31     1614.29    116.20 o 
  -4   0  12      706.07      648.91     32.27 o 
  -2   0  12      618.49      544.74     58.75 o 
   0   0  12     7245.79     7313.16    206.13 o 
   2   0  12      823.28      788.76     55.49 o 
   4   0  12      361.09      328.37     49.45 o 
   6   0  12      545.42      612.83     69.04 o 
 -12   1  12        7.87       55.88     36.43 o 
 -11   1  12        1.12      -11.95     33.61 o 
 -10   1  12       59.42       28.64     27.70 o 
  -9   1  12        1.83       21.40     21.86 o 
  -8   1  12      285.19      237.89     23.75 o 
  -7   1  12       87.45       98.30     20.93 o 
  -6   1  12      665.87      719.03     25.51 o 
  -5   1  12      122.12      119.90     17.46 o 
  -4   1  12     2500.77     2375.99     49.82 o 
  -3   1  12      753.48      705.30     24.33 o 
  -2   1  12     1803.98     1764.34     47.37 o 
  -1   1  12      460.37      466.02     23.05 o 
   0   1  12       18.81        8.13     25.23 o 
   1   1  12       59.43       91.73     26.58 o 
   2   1  12      924.07      991.52     67.16 o 
   3   1  12      413.06      400.52     37.04 o 
   4   1  12      591.06      678.42     43.96 o 
   5   1  12       38.98       34.97     33.43 o 
   6   1  12       35.65       32.65     45.21 o 
 -12   2  12        9.07       -0.08     47.57 o 
 -11   2  12       79.40      117.13     28.70 o 
 -10   2  12       94.05      117.48     26.36 o 
  -9   2  12       46.80       63.84     29.24 o 
  -8   2  12       21.32        2.86     21.77 o 
  -7   2  12       43.78       31.97     21.67 o 
  -6   2  12      147.66      160.07     28.47 o 
  -5   2  12      568.27      597.70     23.44 o 
  -4   2  12     1134.87     1107.82     33.52 o 
  -3   2  12      976.92      996.25     24.21 o 
  -2   2  12       72.08       79.28     14.66 o 
  -1   2  12      166.24      178.76     21.59 o 
   0   2  12       41.80       33.38     24.23 o 
   1   2  12      292.78      341.12     31.22 o 
   2   2  12      267.46      285.02     33.03 o 
   3   2  12       49.63       16.38     30.60 o 
   4   2  12      200.95      161.06     34.06 o 
   5   2  12       97.91       58.52     32.83 o 
   6   2  12       45.50       27.13     36.71 o 
 -12   3  12       37.71       45.47     29.58 o 
 -11   3  12       12.41      -14.82     28.10 o 
 -10   3  12       62.49       59.58     31.35 o 
  -9   3  12       24.07       39.83     24.23 o 
  -8   3  12        9.41       -9.35     31.45 o 
  -7   3  12      498.39      589.53     29.32 o 
  -6   3  12        9.16       15.21     19.86 o 
  -5   3  12        1.24        0.68     14.58 o 
  -4   3  12       98.50      105.16     15.83 o 
  -3   3  12     1051.84     1047.97     30.73 o 
  -2   3  12       26.88       11.11     13.58 o 
  -1   3  12      694.42      701.65     27.36 o 
   0   3  12       87.18       79.22     26.79 o 
   1   3  12       22.71        4.41     26.37 o 
   2   3  12       20.29       28.39     41.21 o 
   3   3  12      411.26      379.48     37.29 o 
   4   3  12       47.70       65.20     33.13 o 
   5   3  12       57.63       62.54     33.06 o 
   6   3  12        0.28      -30.95     35.77 o 
 -12   4  12        6.48        1.31     49.12 o 
 -11   4  12        7.61       31.05     27.10 o 
 -10   4  12       26.69      -22.26     27.37 o 
  -9   4  12        0.79      -16.69     25.80 o 
  -8   4  12       75.56      118.62     23.54 o 
  -7   4  12      681.18      747.29     39.60 o 
  -6   4  12        2.73       16.16     20.77 o 
  -5   4  12        5.83       -2.89     15.42 o 
  -4   4  12     1430.57     1334.88     32.26 o 
  -3   4  12       60.46       64.71     14.41 o 
  -2   4  12      654.09      649.22     22.49 o 
  -1   4  12     1158.03     1129.38     52.28 o 
   0   4  12      779.12      911.13     42.05 o 
   1   4  12      253.58      224.45     42.27 o 
   2   4  12       54.87       45.17     29.46 o 
   3   4  12       22.32      -17.06     30.70 o 
   4   4  12      293.52      274.51     43.82 o 
   5   4  12      145.54      207.88     45.70 o 
   6   4  12       15.09       -7.93     43.00 o 
 -11   5  12       40.21       73.59     29.26 o 
 -10   5  12        4.54       47.76     25.05 o 
  -9   5  12       71.76       86.54     32.50 o 
  -8   5  12       80.27       75.24     23.89 o 
  -7   5  12      104.28       58.43     27.93 o 
  -6   5  12        0.70       -7.61     20.75 o 
  -5   5  12      224.56      218.72     18.73 o 
  -4   5  12      869.71      863.88     27.81 o 
  -3   5  12       74.19       41.23     14.39 o 
  -2   5  12      632.44      699.01     27.97 o 
  -1   5  12      372.37      313.85     98.98 o 
   0   5  12      193.03      173.29     28.90 o 
   1   5  12     1288.54     1378.10     53.70 o 
   2   5  12      284.30      299.55     66.34 o 
   3   5  12        9.27      -19.38     30.39 o 
   4   5  12      189.56      233.49     36.06 o 
   5   5  12      227.73      205.79     42.11 o 
   6   5  12       57.19       13.74     37.59 o 
 -11   6  12        3.24      -28.74     28.74 o 
 -10   6  12       13.43       11.84     26.38 o 
  -9   6  12      175.89      157.68     29.58 o 
  -8   6  12       89.36      100.79     25.38 o 
  -7   6  12      165.26      201.39     32.47 o 
  -6   6  12      952.29      910.02     54.59 o 
  -5   6  12      113.99       60.55     40.97 o 
  -4   6  12      291.58      327.35     20.69 o 
  -3   6  12      926.15      932.59     34.27 o 
  -2   6  12      798.95      778.32     33.74 o 
  -1   6  12      635.87      577.12     59.81 o 
   0   6  12      242.68      245.30     49.45 o 
   1   6  12      534.05      536.08     35.94 o 
   2   6  12        2.10       13.27     33.21 o 
   3   6  12      796.22      708.81     42.18 o 
   4   6  12       39.28      -26.53     33.90 o 
   5   6  12       25.92       69.71     35.59 o 
   6   6  12       60.06       61.62     38.77 o 
 -11   7  12        0.92      -14.38     29.95 o 
 -10   7  12       12.91      -37.89     37.89 o 
  -9   7  12      109.80       85.46     27.70 o 
  -8   7  12        0.79       -2.86     26.10 o 
  -7   7  12      877.29      848.99     35.84 o 
  -6   7  12      150.86      191.33     25.24 o 
  -5   7  12      369.71      371.61     26.31 o 
  -4   7  12        1.33        1.63     19.84 o 
  -3   7  12       57.01       58.70     16.76 o 
  -2   7  12        3.72        1.99     19.69 o 
  -1   7  12     1040.21     1101.29     44.54 o 
   0   7  12       27.00       27.47     26.57 o 
   1   7  12      764.01      693.29     60.71 o 
   2   7  12       10.91        9.30     43.41 o 
   3   7  12      149.37      139.91     33.91 o 
   4   7  12       79.15       57.93     34.68 o 
   5   7  12      451.85      494.77     61.28 o 
   6   7  12        2.75       66.91     57.45 o 
 -11   8  12        5.47       14.87     36.39 o 
 -10   8  12       13.95      -24.41     32.83 o 
  -9   8  12      123.30      138.01     31.54 o 
  -8   8  12      300.49      302.01     30.44 o 
  -7   8  12       27.84       26.96     25.67 o 
  -6   8  12        8.12       34.92     23.95 o 
  -5   8  12       28.96       48.65     23.71 o 
  -4   8  12      300.58      290.37     25.13 o 
  -3   8  12      689.33      697.82     57.00 o 
  -2   8  12      212.25      238.05     60.22 o 
  -1   8  12       18.59       16.01     28.28 o 
   0   8  12       44.93       53.29     32.80 o 
   1   8  12      373.81      341.91     58.75 o 
   2   8  12      158.90      127.63     53.53 o 
   3   8  12      519.76      455.50     59.41 o 
   4   8  12       91.75      151.60     38.46 o 
   5   8  12       14.66      -58.10     58.10 o 
 -10   9  12        3.57       10.33     32.27 o 
  -9   9  12        6.56       -7.31     28.67 o 
  -8   9  12       97.79       82.82     28.51 o 
  -7   9  12       76.16       96.08     27.07 o 
  -6   9  12       67.98       96.73     27.70 o 
  -5   9  12       47.44       25.32     26.69 o 
  -4   9  12      377.28      427.78     29.13 o 
  -3   9  12       14.05       22.26     22.82 o 
  -2   9  12      123.51       83.24     28.67 o 
  -1   9  12      154.91      135.56     32.37 o 
   0   9  12      857.63      861.46     44.86 o 
   1   9  12       48.54       61.04     48.31 o 
   2   9  12      110.47       47.17     48.96 o 
   3   9  12      108.22       88.46     56.96 o 
   4   9  12        2.14       -1.31     51.08 o 
   5   9  12        0.87      -45.21     58.43 o 
 -10  10  12        4.10       40.71     32.45 o 
  -9  10  12       14.10       12.58     30.92 o 
  -8  10  12      199.69      216.11     40.13 o 
  -7  10  12        2.03       -3.06     27.86 o 
  -6  10  12       87.58      137.10     27.68 o 
  -5  10  12       23.04        1.77     24.62 o 
  -4  10  12      177.04      139.79     36.80 o 
  -3  10  12      371.44      354.81     31.35 o 
  -2  10  12      127.63      147.61     34.24 o 
  -1  10  12        7.45       18.38     31.27 o 
   0  10  12       12.14       11.43     30.93 o 
   1  10  12       10.75       37.70     55.49 o 
   2  10  12      153.31      197.64     56.14 o 
   3  10  12       64.37      151.45     63.16 o 
   4  10  12       81.36       91.88     60.55 o 
  -9  11  12       15.70        2.27     33.38 o 
  -8  11  12       35.92       89.26     33.33 o 
  -7  11  12      119.98      103.58     30.25 o 
  -6  11  12       12.96       15.43     28.73 o 
  -5  11  12      169.70      183.41     29.41 o 
  -4  11  12        3.76      -24.92     24.92 o 
  -3  11  12        7.37      -24.07     24.07 o 
  -2  11  12       32.43        3.51     36.80 o 
  -1  11  12       28.55       31.39     34.61 o 
   0  11  12       47.90       18.27     37.21 o 
   1  11  12      322.69      283.00     59.24 o 
   2  11  12       15.83       28.23     60.39 o 
   3  11  12       11.03       -1.96     54.02 o 
   4  11  12       62.33       39.98     65.12 o 
  -9  12  12        0.22      -31.17     45.62 o 
  -8  12  12      148.28      118.39     34.41 o 
  -7  12  12       22.75       33.81     31.21 o 
  -6  12  12       69.92       35.05     33.57 o 
  -5  12  12        9.30       12.39     28.78 o 
  -4  12  12      264.28      317.15     35.44 o 
  -3  12  12       70.51       87.71     26.54 o 
  -2  12  12       56.16       77.37     36.31 o 
  -1  12  12        4.20      -30.88     35.37 o 
   0  12  12       44.55      111.62     35.59 o 
   1  12  12       30.70       49.29     63.81 o 
   2  12  12        3.59       70.50     63.65 o 
   3  12  12      200.16      247.58     64.63 o 
  -8  13  12        1.85       -0.38     36.90 o 
  -7  13  12       22.55       30.62     32.93 o 
  -6  13  12        1.49      -30.10     30.10 o 
  -5  13  12      109.72      112.56     38.34 o 
  -4  13  12      419.58      399.06     33.22 o 
  -3  13  12       38.49       29.23     34.19 o 
  -2  13  12      148.19      193.64     39.52 o 
  -1  13  12       67.98       80.28     39.85 o 
   0  13  12       83.46      105.32     63.89 o 
   1  13  12      106.22      158.31     69.04 o 
   2  13  12      173.25      163.37     70.67 o 
  -7  14  12        5.08       31.84     33.38 o 
  -6  14  12      135.89      137.53     31.81 o 
  -5  14  12        9.53      -19.55     28.88 o 
  -4  14  12       13.06       16.08     31.56 o 
  -3  14  12       43.05       33.04     37.16 o 
  -2  14  12       51.37       50.65     38.34 o 
  -1  14  12       79.24      140.22     42.22 o 
   0  14  12       85.71       89.31     66.02 o 
   1  14  12      109.50      189.64     65.44 o 
   2  14  12        0.19       56.47     63.00 o 
  -6  15  12        0.43       -5.74     38.69 o 
  -5  15  12       28.05       46.80     31.00 o 
  -4  15  12       27.90      -26.89     29.96 o 
  -3  15  12       16.49       77.65     76.87 o 
  -2  15  12        4.55       34.59     40.93 o 
  -1  15  12        0.10       14.57     41.13 o 
   0  15  12      192.12      269.47     51.41 o 
  -4  16  12       51.99       38.02     39.75 o 
  -3  16  12        6.15       -2.85     51.16 o 
  -2  16  12       34.53       95.38     43.55 o 
  -1  16  12       22.03        3.10     57.77 o 
 -11   0  13       23.15       70.34     51.25 o 
  -9   0  13       78.86      111.14     44.88 o 
  -7   0  13       79.32      106.37     28.88 o 
  -5   0  13      544.84      611.81     57.04 o 
  -3   0  13      133.33      102.35     24.30 o 
  -1   0  13     2084.77     1918.79     88.13 o 
   1   0  13     1229.81     1135.08     70.01 o 
   3   0  13       73.63       33.62     48.96 o 
   5   0  13      145.67      110.65     58.10 o 
 -11   1  13        1.29       76.59     34.87 o 
 -10   1  13        9.53      -27.41     30.05 o 
  -9   1  13      121.44      129.70     24.25 o 
  -8   1  13       23.57        4.45     23.56 o 
  -7   1  13      291.54      352.80     26.94 o 
  -6   1  13      201.20      191.21     22.77 o 
  -5   1  13        3.05       -1.05     17.45 o 
  -4   1  13      341.34      332.04     21.00 o 
  -3   1  13     1259.61     1322.28     33.14 o 
  -2   1  13      170.31      158.94     17.19 o 
  -1   1  13      159.69      135.22     28.19 o 
   0   1  13       83.23       88.60     28.14 o 
   1   1  13       34.57       34.79     27.22 o 
   2   1  13      991.43      974.26     46.73 o 
   3   1  13      404.72      406.60    126.07 o 
   4   1  13       48.67       37.81     53.53 o 
   5   1  13        0.22      -19.21     63.98 o 
   6   1  13       14.49       51.41     39.22 o 
 -11   2  13        9.77       21.49     45.21 o 
 -10   2  13        6.58      -25.50     25.50 o 
  -9   2  13        0.41      -22.82     22.82 o 
  -8   2  13       54.38       -2.15     22.69 o 
  -7   2  13       44.47       52.34     22.31 o 
  -6   2  13     1192.78     1147.35     37.38 o 
  -5   2  13      698.41      742.30     43.44 o 
  -4   2  13     1303.61     1204.92     32.90 o 
  -3   2  13       10.83        3.72     15.90 o 
  -2   2  13      483.31      461.26     26.84 o 
  -1   2  13      112.42      137.72     28.82 o 
   0   2  13      362.80      478.37     35.36 o 
   1   2  13       60.84       36.93     53.04 o 
   2   2  13      163.37      228.24     62.67 o 
   3   2  13      195.27      186.49     35.50 o 
   4   2  13      361.61      255.90     39.58 o 
   5   2  13       38.46       10.81     38.52 o 
   6   2  13       85.22      131.38     44.54 o 
 -11   3  13        6.10       -2.91     28.19 o 
 -10   3  13        2.71      -26.08     26.08 o 
  -9   3  13        1.18      -24.01     25.16 o 
  -8   3  13      170.96      203.36     25.72 o 
  -7   3  13      203.62      193.17     26.19 o 
  -6   3  13       45.17       32.92     21.25 o 
  -5   3  13      109.54       89.95     20.62 o 
  -4   3  13       12.47        8.31     19.95 o 
  -3   3  13       68.83       64.79     18.55 o 
  -2   3  13     1368.79     1339.04     64.61 o 
  -1   3  13      406.03      433.66     34.28 o 
   0   3  13        0.01      -25.69     28.83 o 
   1   3  13      461.64      523.24     38.03 o 
   2   3  13      813.41      898.08     72.71 o 
   3   3  13       12.43      -15.14     33.18 o 
   4   3  13      392.98      453.54     42.06 o 
   5   3  13      185.20      265.06     43.24 o 
 -11   4  13        2.81       56.86     29.53 o 
 -10   4  13       55.86      113.46     29.89 o 
  -9   4  13      121.07       81.58     25.89 o 
  -8   4  13      208.82      191.69     26.42 o 
  -7   4  13       19.41        6.35     21.87 o 
  -6   4  13      378.14      320.83     34.04 o 
  -5   4  13      152.15      185.61     21.92 o 
  -4   4  13       69.05       64.12     20.76 o 
  -3   4  13     1207.67     1186.46     69.13 o 
  -2   4  13        0.10       28.70     23.97 o 
  -1   4  13        0.48       11.76     28.10 o 
   0   4  13     1151.30     1215.65     53.44 o 
   1   4  13     1045.15     1060.85     48.44 o 
   2   4  13      376.00      324.89     44.23 o 
   3   4  13      508.76      469.41     54.75 o 
   4   4  13       63.26       99.99     49.94 o 
   5   4  13       20.30       -6.84     36.90 o 
 -11   5  13       22.28       11.52     31.56 o 
 -10   5  13        4.50       34.29     29.73 o 
  -9   5  13       36.83       54.37     26.37 o 
  -8   5  13       41.09       30.97     24.13 o 
  -7   5  13       63.05       82.99     36.03 o 
  -6   5  13      539.07      541.06     29.33 o 
  -5   5  13      111.47       91.87     22.62 o 
  -4   5  13        3.60       -9.06     18.64 o 
  -3   5  13      348.29      392.22     24.58 o 
  -2   5  13      276.60      284.76     31.31 o 
  -1   5  13      690.49      633.10     35.86 o 
   0   5  13      510.47      501.20     55.65 o 
   1   5  13      149.20       75.97     31.20 o 
   2   5  13        0.23       36.57     32.87 o 
   3   5  13      258.91      228.13     37.69 o 
   4   5  13       48.88       58.08     71.24 o 
   5   5  13       43.85       85.57     36.51 o 
 -11   6  13        0.32       12.48     30.22 o 
 -10   6  13       20.28       24.27     28.71 o 
  -9   6  13       21.97       29.00     26.33 o 
  -8   6  13      149.89      171.06     35.97 o 
  -7   6  13        0.21       -3.43     23.43 o 
  -6   6  13      293.00      294.18     27.02 o 
  -5   6  13      597.97      576.15     30.66 o 
  -4   6  13      135.11      149.06     22.83 o 
  -3   6  13       24.48       10.11     20.80 o 
  -2   6  13      636.55      715.93     39.90 o 
  -1   6  13        3.67        5.10     28.89 o 
   0   6  13       19.44       45.86     44.23 o 
   1   6  13      424.50      443.91     56.14 o 
   2   6  13      170.56      186.72     35.73 o 
   3   6  13       16.49       50.71     34.29 o 
   4   6  13       23.83       70.07     61.28 o 
   5   6  13       37.07       33.68     38.35 o 
 -10   7  13       91.04       86.60     35.87 o 
  -9   7  13       55.58       25.85     30.98 o 
  -8   7  13        8.98       11.80     26.69 o 
  -7   7  13        1.72       23.51     26.40 o 
  -6   7  13      379.32      404.55     30.32 o 
  -5   7  13       59.66       44.59     28.28 o 
  -4   7  13       48.94       46.22     23.37 o 
  -3   7  13       44.26       26.25     21.75 o 
  -2   7  13      144.70      130.43     30.11 o 
  -1   7  13       47.61       14.25     28.32 o 
   0   7  13      360.12      366.88     60.39 o 
   1   7  13      344.11      364.60     56.63 o 
   2   7  13      145.24      202.70     57.77 o 
   3   7  13       58.48        2.61     55.98 o 
   4   7  13       42.58        3.01     38.54 o 
   5   7  13       44.05       13.19     41.50 o 
 -10   8  13       27.22       41.43     30.94 o 
  -9   8  13        0.94       17.52     28.10 o 
  -8   8  13        6.39      -16.05     31.36 o 
  -7   8  13       22.02       -2.32     24.96 o 
  -6   8  13        3.55       14.84     24.91 o 
  -5   8  13       23.27       -4.90     54.82 o 
  -4   8  13      378.34      352.25     28.23 o 
  -3   8  13       64.14       64.36     22.76 o 
  -2   8  13      272.01      222.24     33.03 o 
  -1   8  13      610.63      587.92     43.25 o 
   0   8  13       55.88       58.26     53.37 o 
   1   8  13      146.63      138.40     51.74 o 
   2   8  13       21.10        2.61     50.43 o 
   3   8  13      316.17      429.06     66.91 o 
   4   8  13       36.35      -57.45     57.45 o 
 -10   9  13        0.04      -10.66     32.64 o 
  -9   9  13        0.80      -21.44     45.64 o 
  -8   9  13        9.31      -27.38     27.38 o 
  -7   9  13       45.25      -14.10     30.87 o 
  -6   9  13        1.16       12.35     26.28 o 
  -5   9  13      200.66      244.30     41.93 o 
  -4   9  13      226.66      232.21     31.65 o 
  -3   9  13       48.54       50.94     25.08 o 
  -2   9  13       11.97      -17.33     31.67 o 
  -1   9  13      674.04      682.77     44.04 o 
   0   9  13        0.04      -53.69     53.69 o 
   1   9  13      450.48      524.70     70.18 o 
   2   9  13       61.66       58.92     53.20 o 
   3   9  13        1.52        3.10     52.88 o 
   4   9  13        1.26        3.59     55.33 o 
  -9  10  13      112.60       17.65     58.43 o 
  -8  10  13        6.20       23.85     31.91 o 
  -7  10  13       29.96       33.61     29.13 o 
  -6  10  13       60.50      144.88     29.90 o 
  -5  10  13       43.76       -0.89     27.63 o 
  -4  10  13      199.75      165.13     29.14 o 
  -3  10  13      400.83      440.78     41.66 o 
  -2  10  13      110.74      112.87     36.39 o 
  -1  10  13      387.47      421.49     40.93 o 
   0  10  13      175.84      115.55     61.85 o 
   1  10  13       63.09       67.40     60.88 o 
   2  10  13       16.58      -17.46     60.71 o 
   3  10  13      302.94      325.59     72.14 o 
  -9  11  13        3.81        2.18     36.10 o 
  -8  11  13        0.53      -28.34     30.41 o 
  -7  11  13       25.35       12.81     30.36 o 
  -6  11  13       60.93       80.56     29.50 o 
  -5  11  13       34.11       35.72     28.15 o 
  -4  11  13      160.98      225.20     31.63 o 
  -3  11  13       70.79       98.06     37.06 o 
  -2  11  13       12.70       -4.30     33.19 o 
  -1  11  13        2.26      -15.48     34.17 o 
   0  11  13      172.17      195.68     67.08 o 
   1  11  13      152.57       89.76     58.59 o 
   2  11  13      104.80      155.04     60.88 o 
   3  11  13       51.09       59.57     60.22 o 
  -8  12  13       10.88        0.29     47.08 o 
  -7  12  13       46.14       67.02     33.18 o 
  -6  12  13       72.95       41.43     42.09 o 
  -5  12  13      108.46      200.27     36.62 o 
  -4  12  13      119.02      142.21     31.91 o 
  -3  12  13       40.21        8.82     38.63 o 
  -2  12  13      553.72      535.81     46.61 o 
  -1  12  13        1.70      -12.95     36.37 o 
   0  12  13       21.72      -51.08     62.51 o 
   1  12  13        3.05      -30.03     66.75 o 
   2  12  13       56.41       60.06     67.24 o 
  -7  13  13        0.72      -29.88     63.93 o 
  -6  13  13       73.20       99.46     34.01 o 
  -5  13  13        1.44      -30.05     30.05 o 
  -4  13  13        1.58        3.25     30.89 o 
  -3  13  13       53.75       24.75     37.91 o 
  -2  13  13       20.02      -10.71     99.88 o 
  -1  13  13        1.12      -37.53     37.53 o 
   0  13  13       65.19       46.19     62.02 o 
   1  13  13        1.85       39.82     70.01 o 
  -6  14  13        5.83      -27.58     35.97 o 
  -5  14  13       19.11       61.63     33.84 o 
  -4  14  13        2.48       32.40     31.69 o 
  -3  14  13        7.17       21.83     40.40 o 
  -2  14  13        0.02       13.19     43.26 o 
  -1  14  13       13.75       78.19     39.88 o 
   0  14  13      172.87      148.84     76.05 o 
  -4  15  13       13.87       99.88     53.20 o 
  -3  15  13        0.58       -4.43     48.88 o 
  -2  15  13       62.43       91.72     58.75 o 
 -10   0  14       35.38       39.82     49.12 o 
  -8   0  14       18.31      -39.01     39.01 o 
  -6   0  14       17.84       -1.52     28.16 o 
  -4   0  14      427.11      479.71     34.17 o 
  -2   0  14      556.77      605.16     58.75 o 
   0   0  14     2077.55     2023.07     96.13 o 
   2   0  14      304.77      305.35     57.12 o 
   4   0  14      433.11      481.12     66.42 o 
 -11   1  14        3.90      -22.84     34.33 o 
 -10   1  14        2.47       26.84     32.75 o 
  -9   1  14        5.93       64.00     43.90 o 
  -8   1  14      364.96      309.40     28.67 o 
  -7   1  14      186.20      199.93     25.62 o 
  -6   1  14       28.93       46.21     23.28 o 
  -5   1  14       32.01       -3.31     19.64 o 
  -4   1  14      159.79      160.88     19.93 o 
  -3   1  14      236.27      227.17     20.23 o 
  -2   1  14      939.88      953.28     47.39 o 
  -1   1  14      349.82      353.23     37.43 o 
   0   1  14       15.69        6.10     41.45 o 
   1   1  14        4.01       10.43     31.28 o 
   2   1  14      746.46      774.68     79.48 o 
   3   1  14       57.16       49.04     37.91 o 
   4   1  14      214.85      213.83     41.54 o 
   5   1  14        6.14        6.98     39.64 o 
 -11   2  14       28.87       79.00     37.91 o 
 -10   2  14       55.03       90.96     32.99 o 
  -9   2  14       51.77       45.82     25.30 o 
  -8   2  14       40.90       69.49     24.79 o 
  -7   2  14      391.04      434.21     29.23 o 
  -6   2  14       86.42      100.99     24.47 o 
  -5   2  14      714.30      769.40     31.87 o 
  -4   2  14      339.01      364.38     25.89 o 
  -3   2  14      357.59      377.44     29.07 o 
  -2   2  14      241.02      279.31     84.70 o 
  -1   2  14       52.48       57.92     31.38 o 
   0   2  14      441.06      411.44     37.62 o 
   1   2  14      598.25      564.53     39.75 o 
   2   2  14       47.38        4.50     43.82 o 
   3   2  14       28.81       74.46     38.18 o 
   4   2  14        8.82       24.21     48.47 o 
   5   2  14        6.61      -28.58     39.11 o 
 -11   3  14        0.99      -12.46     38.43 o 
 -10   3  14       40.50       91.62     28.00 o 
  -9   3  14       82.32      124.59     28.57 o 
  -8   3  14        1.24      -14.33     24.15 o 
  -7   3  14      638.66      688.40     33.81 o 
  -6   3  14       64.25      117.92     24.56 o 
  -5   3  14       60.41       92.32     22.94 o 
  -4   3  14       76.73      113.57     22.74 o 
  -3   3  14      950.97     1036.77     35.13 o 
  -2   3  14       60.23       58.65     25.71 o 
  -1   3  14      664.19      695.90     62.51 o 
   0   3  14      217.49      225.57     34.25 o 
   1   3  14       70.20       21.56     33.56 o 
   2   3  14        8.71      -42.51     42.51 o 
   3   3  14      344.30      354.54     64.30 o 
   4   3  14        2.96       41.06     82.42 o 
   5   3  14       10.29       95.47     61.04 o 
 -11   4  14       80.70       79.56     37.80 o 
 -10   4  14        1.42       38.61     28.26 o 
  -9   4  14       10.69        8.19     26.65 o 
  -8   4  14       78.50      110.16     27.52 o 
  -7   4  14       31.14        1.71     25.09 o 
  -6   4  14       10.17        6.66     24.64 o 
  -5   4  14      157.99      216.12     25.17 o 
  -4   4  14        6.97       -8.71     35.92 o 
  -3   4  14       67.54       89.45     30.96 o 
  -2   4  14      457.18      416.59     34.24 o 
  -1   4  14      644.83      625.07     65.28 o 
   0   4  14      266.07      270.00     36.03 o 
   1   4  14      190.66      155.08     36.41 o 
   2   4  14       28.72       42.61     36.19 o 
   3   4  14      105.36      166.51     40.98 o 
   4   4  14      102.04      114.25     41.73 o 
 -10   5  14       48.05       53.37     31.48 o 
  -9   5  14        7.35       27.71     28.45 o 
  -8   5  14        9.00        2.91     26.49 o 
  -7   5  14        1.06       25.38     25.45 o 
  -6   5  14       46.65       33.32     25.46 o 
  -5   5  14      359.94      361.84     28.15 o 
  -4   5  14      425.46      453.96     27.86 o 
  -3   5  14      184.70      154.21     31.93 o 
  -2   5  14       78.26       83.79     29.70 o 
  -1   5  14      269.99      287.08     52.55 o 
   0   5  14       59.59       86.66     52.88 o 
   1   5  14      464.16      432.16     59.24 o 
   2   5  14      342.01      397.40     40.93 o 
   3   5  14       18.94       -8.88     35.92 o 
   4   5  14       10.03       -4.17     39.82 o 
 -10   6  14        5.68      -27.31     29.83 o 
  -9   6  14       36.59       29.67     29.57 o 
  -8   6  14        0.58       35.30     29.13 o 
  -7   6  14       79.04       45.51     31.74 o 
  -6   6  14       57.29       22.85     24.11 o 
  -5   6  14       35.50       11.68     28.83 o 
  -4   6  14      177.44      237.56     27.41 o 
  -3   6  14      960.10     1000.79     50.59 o 
  -2   6  14        2.48       15.41     28.40 o 
  -1   6  14      189.57      204.33     52.88 o 
   0   6  14      156.88      162.55     57.28 o 
   1   6  14      112.47      113.92     57.77 o 
   2   6  14        9.19      183.93     59.57 o 
   3   6  14      523.53      550.47     45.80 o 
   4   6  14       21.58       44.64     39.82 o 
 -10   7  14       14.27       52.93     33.50 o 
  -9   7  14        9.94       29.76     28.97 o 
  -8   7  14        9.71      -26.03     26.03 o 
  -7   7  14       28.71       18.40     28.31 o 
  -6   7  14       96.93      119.14     27.64 o 
  -5   7  14      370.66      314.24     29.52 o 
  -4   7  14       40.96       32.83     23.72 o 
  -3   7  14        0.70      -31.38     31.38 o 
  -2   7  14       58.89       47.25     30.32 o 
  -1   7  14      594.93      698.51     67.73 o 
   0   7  14      179.74      177.40     59.73 o 
   1   7  14      437.74      436.90     68.06 o 
   2   7  14        8.83      -55.65     55.65 o 
   3   7  14      201.09      158.80     63.65 o 
   4   7  14        6.08        4.24     55.33 o 
  -9   8  14        0.75      -13.19     32.12 o 
  -8   8  14       94.98       69.29     30.85 o 
  -7   8  14       72.54       20.24     28.25 o 
  -6   8  14       48.99       70.31     28.93 o 
  -5   8  14       16.32       31.85     58.46 o 
  -4   8  14      276.90      296.06     29.60 o 
  -3   8  14      167.50      117.51     33.44 o 
  -2   8  14      428.79      432.80     37.46 o 
  -1   8  14       57.65       55.00     59.41 o 
   0   8  14        6.58      -44.55     49.12 o 
   1   8  14      422.38      423.02     64.30 o 
   2   8  14      179.84      309.92     68.71 o 
   3   8  14       13.07      -60.06     60.06 o 
  -9   9  14       23.74       64.87     32.85 o 
  -8   9  14        0.96       15.34     32.12 o 
  -7   9  14       10.51       13.02     32.78 o 
  -6   9  14      262.45      341.73     35.92 o 
  -5   9  14       49.77       43.28     29.61 o 
  -4   9  14      153.77      159.29     28.45 o 
  -3   9  14       23.41        9.59     37.29 o 
  -2   9  14       45.90       74.78     37.37 o 
  -1   9  14      105.20       80.30     55.16 o 
   0   9  14      335.31      367.37     69.85 o 
   1   9  14        5.42       79.32     57.28 o 
   2   9  14       97.07      126.32     66.75 o 
   3   9  14        4.90      -58.26     63.49 o 
  -8  10  14       70.95      139.98     48.52 o 
  -7  10  14        6.01      -12.50     30.93 o 
  -6  10  14        6.63       12.16     27.69 o 
  -5  10  14       74.08       83.41     30.02 o 
  -4  10  14       25.45       54.90     27.35 o 
  -3  10  14        7.96      -16.70     32.49 o 
  -2  10  14      107.87      155.26     38.76 o 
  -1  10  14       36.64        6.04     63.65 o 
   0  10  14        0.30       52.88     65.61 o 
   1  10  14       13.46       -6.85     56.14 o 
   2  10  14      152.26      235.01     71.97 o 
  -8  11  14       10.66      -33.82     33.82 o 
  -7  11  14       32.78        5.36     32.12 o 
  -6  11  14      102.81      106.50     31.46 o 
  -5  11  14        2.42       23.08     33.87 o 
  -4  11  14       81.87      122.67     37.55 o 
  -3  11  14       23.04       37.99     42.43 o 
  -2  11  14      111.95      115.97     38.70 o 
  -1  11  14      151.46      293.11     74.26 o 
   0  11  14       63.50       -3.43     67.57 o 
   1  11  14      111.98      128.93     61.69 o 
  -7  12  14        4.31        0.02     31.75 o 
  -6  12  14      158.32      182.48     43.97 o 
  -5  12  14       43.39       35.28     30.59 o 
  -4  12  14       11.06       76.87     41.76 o 
  -3  12  14       13.36      -45.78     45.78 o 
  -2  12  14        0.71      -37.93     46.19 o 
  -1  12  14      114.10      229.14     68.38 o 
   0  12  14      103.54      140.19     73.77 o 
   1  12  14       37.61       -6.20     71.48 o 
  -6  13  14       63.95       74.69     39.22 o 
  -5  13  14       59.17       74.99     33.94 o 
  -4  13  14       69.88      113.18     42.16 o 
  -3  13  14       17.31      -52.46     56.71 o 
  -2  13  14      102.93       96.66     43.02 o 
  -1  13  14        5.16       42.02    107.39 o 
  -3  14  14       37.05       -4.73     49.78 o 
  -9   0  15      347.60      362.64     52.23 o 
  -7   0  15      209.80      195.52     46.35 o 
  -5   0  15      554.46      544.24     39.70 o 
  -3   0  15       10.67      -21.71     48.15 o 
  -1   0  15      440.79      438.53     59.41 o 
   1   0  15      579.16      599.94     66.42 o 
   3   0  15        0.19      -45.04     57.61 o 
 -10   1  15       10.12       36.64     32.54 o 
  -9   1  15      229.92      292.55     36.86 o 
  -8   1  15       91.84       71.09     39.41 o 
  -7   1  15        5.34        8.64     24.14 o 
  -6   1  15        0.34      -13.70     24.04 o 
  -5   1  15       32.78       13.31     25.41 o 
  -4   1  15      280.30      299.96     23.76 o 
  -3   1  15      535.87      557.27     44.73 o 
  -2   1  15      343.93      324.54     50.67 o 
  -1   1  15      306.35      347.28     37.20 o 
   0   1  15       53.45       31.88     35.60 o 
   1   1  15      148.49      194.28     36.12 o 
   2   1  15      133.40      114.96     38.59 o 
   3   1  15      135.60      122.07     40.39 o 
   4   1  15       10.06      -10.23     43.39 o 
 -10   2  15       67.44      137.66     35.21 o 
  -9   2  15        2.75       18.71     30.69 o 
  -8   2  15       27.72       25.87     27.37 o 
  -7   2  15      297.44      298.53     32.11 o 
  -6   2  15      263.32      253.49     41.57 o 
  -5   2  15      114.28      164.25     29.64 o 
  -4   2  15       78.39       91.23     22.07 o 
  -3   2  15       15.21       10.64     27.17 o 
  -2   2  15      119.52       56.62     37.46 o 
  -1   2  15      275.80      293.23     40.07 o 
   0   2  15      745.52      819.04     48.31 o 
   1   2  15       17.27      -18.42     36.51 o 
   2   2  15       28.19       -7.64     36.21 o 
   3   2  15       39.83        6.25     47.08 o 
   4   2  15      146.37      176.36     45.82 o 
 -10   3  15        0.49       31.75     38.11 o 
  -9   3  15        2.26      -31.94     33.22 o 
  -8   3  15      106.23      107.42     27.14 o 
  -7   3  15       60.29       83.33     26.54 o 
  -6   3  15       28.38       31.78     25.11 o 
  -5   3  15      242.12      243.99     25.89 o 
  -4   3  15      125.73      102.06     24.09 o 
  -3   3  15        9.22        9.64     28.57 o 
  -2   3  15      903.59      894.68     75.56 o 
  -1   3  15      232.10      288.36     37.96 o 
   0   3  15        6.77       10.37     35.48 o 
   1   3  15      137.55      154.50     39.77 o 
   2   3  15      366.54      442.99     61.36 o 
   3   3  15       23.22       48.55     41.61 o 
 -10   4  15        3.04       58.75     31.23 o 
  -9   4  15       97.38       48.56     29.61 o 
  -8   4  15        2.94      -10.08     27.20 o 
  -7   4  15        8.22       -6.37     27.33 o 
  -6   4  15       18.49       -7.70     26.02 o 
  -5   4  15      423.74      382.43     29.86 o 
  -4   4  15      353.93      333.18     27.92 o 
  -3   4  15      250.32      261.33     67.08 o 
  -2   4  15        9.93       -6.36     54.84 o 
  -1   4  15        5.72       96.78     55.33 o 
   0   4  15      398.01      436.41     66.10 o 
   1   4  15      423.69      448.03     64.63 o 
   2   4  15       42.81      -37.08     37.08 o 
   3   4  15       60.63       69.60     42.38 o 
 -10   5  15        1.20       -4.41     31.80 o 
  -9   5  15       20.69       19.51     29.94 o 
  -8   5  15       74.73       78.26     29.70 o 
  -7   5  15       77.56       57.26     27.82 o 
  -6   5  15      236.90      319.83     66.85 o 
  -5   5  15      128.00      102.32     27.78 o 
  -4   5  15      111.29      109.60     25.78 o 
  -3   5  15       47.70       51.48     29.01 o 
  -2   5  15      117.79      147.37     60.06 o 
  -1   5  15      723.39      808.67     75.89 o 
   0   5  15      209.56      178.22     61.20 o 
   1   5  15        3.36      -12.24     53.53 o 
   2   5  15        3.33      -14.36     57.77 o 
   3   5  15       28.46       29.04     39.31 o 
  -9   6  15       25.83      -11.47     29.69 o 
  -8   6  15       72.93       95.60     31.37 o 
  -7   6  15       16.63       21.80     26.66 o 
  -6   6  15       11.18       -0.79     25.82 o 
  -5   6  15      127.75      136.79     47.62 o 
  -4   6  15      289.38      288.23     36.04 o 
  -3   6  15      178.33      177.04     70.01 o 
  -2   6  15      333.19      393.48     63.81 o 
  -1   6  15      111.23      110.98     60.55 o 
   0   6  15        9.33      -48.31     50.43 o 
   1   6  15      167.50      226.20     65.28 o 
   2   6  15      101.43      101.02     56.96 o 
   3   6  15       12.59       58.92     64.30 o 
  -9   7  15       27.54      -25.12     31.27 o 
  -8   7  15        0.71      -11.28     30.08 o 
  -7   7  15        9.41       27.45     28.61 o 
  -6   7  15      199.33      227.18     29.42 o 
  -5   7  15        7.14       18.43     25.29 o 
  -4   7  15      101.73      114.71     37.36 o 
  -3   7  15      182.09      211.42     35.42 o 
  -2   7  15       41.30       52.55     61.69 o 
  -1   7  15       24.42       88.29     64.14 o 
   0   7  15      221.00      262.76     60.22 o 
   1   7  15       58.85      142.31     63.49 o 
   2   7  15       18.61       63.65     64.63 o 
  -9   8  15       15.49       75.67     42.76 o 
  -8   8  15       11.13      -34.19     34.19 o 
  -7   8  15       24.19       -9.77     36.32 o 
  -6   8  15       15.14        5.61     29.02 o 
  -5   8  15        0.67      -26.90     26.90 o 
  -4   8  15       36.26       37.08     38.17 o 
  -3   8  15      266.53      293.45     40.16 o 
  -2   8  15       99.06       22.36     63.65 o 
  -1   8  15      115.79      142.31     66.26 o 
   0   8  15        0.09       55.98     62.83 o 
   1   8  15       28.58       14.20     63.98 o 
   2   8  15       62.25       95.96     61.53 o 
  -8   9  15        0.56       19.78     40.35 o 
  -7   9  15       15.51      -10.18     30.80 o 
  -6   9  15       37.05       22.70     31.12 o 
  -5   9  15      181.06      174.31     37.78 o 
  -4   9  15       39.66       49.71     37.37 o 
  -3   9  15        9.92       53.39     37.03 o 
  -2   9  15       16.21      112.45     68.55 o 
  -1   9  15      217.79      118.65     62.51 o 
   0   9  15        2.13      -16.48     57.94 o 
   1   9  15      238.62      186.54     63.98 o 
  -7  10  15       37.70       15.11     33.59 o 
  -6  10  15        8.83       29.82     32.46 o 
  -5  10  15       11.22       -1.00     35.35 o 
  -4  10  15       42.19       29.87     41.54 o 
  -3  10  15      219.65      241.06     39.64 o 
  -2  10  15      167.76      176.80     40.38 o 
  -1  10  15       99.67       65.61     68.87 o 
   0  10  15       53.27        0.82     68.87 o 
   1  10  15      177.67      188.50     65.77 o 
  -7  11  15       12.17       40.46     37.25 o 
  -6  11  15       47.12       50.77     33.62 o 
  -5  11  15      221.65      222.26     35.56 o 
  -4  11  15       59.83       77.24     41.72 o 
  -3  11  15       29.99       24.55     40.19 o 
  -2  11  15        3.66      -10.05     50.67 o 
  -1  11  15       47.55       25.13     64.47 o 
   0  11  15      125.94        5.55     72.46 o 
  -5  12  15        7.32       83.34     41.27 o 
  -4  12  15       54.36       47.76     41.10 o 
  -3  12  15        5.91      -10.98     38.49 o 
  -2  12  15      206.26      269.07     48.03 o 
 -10   0  16        1.04       -4.08     47.17 o 
  -8   0  16       10.62      -45.37     45.70 o 
  -6   0  16       55.14      -26.93     40.47 o 
  -4   0  16      340.16      400.69     58.92 o 
  -2   0  16      246.46      186.05     57.77 o 
   0   0  16      563.61      527.15     68.87 o 
   2   0  16       28.91       52.23     53.53 o 
 -10   1  16       29.80       -9.72     37.62 o 
  -9   1  16      102.02      163.72     48.15 o 
  -8   1  16       74.11       63.75     32.50 o 
  -7   1  16      233.95      239.29     32.37 o 
  -6   1  16       70.10       79.95     25.95 o 
  -5   1  16        0.52      -23.05     23.05 o 
  -4   1  16      130.84       89.26     32.50 o 
  -3   1  16       83.82      104.21     44.88 o 
  -2   1  16      429.82      450.12     45.34 o 
  -1   1  16      183.82      183.34     41.11 o 
   0   1  16        8.71      -19.12     47.25 o 
   1   1  16        0.00       23.72     41.45 o 
   2   1  16      252.51      270.18     47.18 o 
  -9   2  16       43.89       30.92     33.00 o 
  -8   2  16       21.73       35.95     31.26 o 
  -7   2  16        4.83       20.95     25.83 o 
  -6   2  16       52.74        4.56     37.77 o 
  -5   2  16      351.05      398.77     30.95 o 
  -4   2  16      186.05      192.18     33.90 o 
  -3   2  16      232.09      278.10     58.92 o 
  -2   2  16        0.05      -16.65     49.12 o 
  -1   2  16      206.07      201.81     40.37 o 
   0   2  16      147.93      169.64     41.52 o 
   1   2  16      386.11      425.73     47.40 o 
   2   2  16       29.10       38.54     40.44 o 
  -9   3  16      118.14      119.42     35.91 o 
  -8   3  16       42.08       64.58     29.32 o 
  -7   3  16       63.24      126.72     29.56 o 
  -6   3  16       46.23       53.37     26.57 o 
  -5   3  16        7.74       17.24     24.68 o 
  -4   3  16        2.12       59.39     33.51 o 
  -3   3  16      576.36      534.00     73.44 o 
  -2   3  16       17.47        8.49     52.23 o 
  -1   3  16      230.93      300.95     64.79 o 
   0   3  16      116.26      212.82     64.14 o 
   1   3  16       39.26       87.98     41.43 o 
   2   3  16        1.36       14.64     42.62 o 
  -9   4  16        0.23        9.02     30.16 o 
  -8   4  16       36.10       -4.42     28.80 o 
  -7   4  16       15.06      -15.18     27.23 o 
  -6   4  16       78.97       61.04     27.73 o 
  -5   4  16      122.43      128.84     27.70 o 
  -4   4  16       23.64       53.02     44.07 o 
  -3   4  16        0.61       -2.12     60.55 o 
  -2   4  16      159.98      203.68     64.14 o 
  -1   4  16      208.50      214.45     63.81 o 
   0   4  16       70.13       99.39     62.18 o 
   1   4  16       32.32       23.50     56.79 o 
   2   4  16       43.93       37.16     62.18 o 
  -9   5  16        1.12       29.91     31.06 o 
  -8   5  16        0.31      -26.20     30.15 o 
  -7   5  16       22.76       12.93     49.85 o 
  -6   5  16       15.86        4.47     28.54 o 
  -5   5  16       46.61       59.48     26.80 o 
  -4   5  16      146.14      120.26     37.40 o 
  -3   5  16       75.37       26.93     65.61 o 
  -2   5  16       28.89       18.61     63.32 o 
  -1   5  16       54.16       27.42     62.02 o 
   0   5  16       68.86      126.97     64.79 o 
   1   5  16      225.84      293.93     65.44 o 
   2   5  16       95.89      161.90     68.22 o 
  -9   6  16        7.68       82.74     56.14 o 
  -8   6  16        0.08      -23.38     29.44 o 
  -7   6  16       91.72       90.68     32.23 o 
  -6   6  16       24.81       47.76     29.93 o 
  -5   6  16       29.12       32.90     28.15 o 
  -4   6  16       74.53       28.15     36.88 o 
  -3   6  16      298.90      223.10     71.32 o 
  -2   6  16       36.39       57.28     57.77 o 
  -1   6  16      104.73      105.92     58.92 o 
   0   6  16       14.90        3.92     61.85 o 
   1   6  16      153.61       97.60     61.53 o 
  -8   7  16        0.26      -13.66     31.47 o 
  -7   7  16       77.73       89.86     30.26 o 
  -6   7  16        2.50       32.00     30.93 o 
  -5   7  16      110.28       89.68     42.60 o 
  -4   7  16       19.93        3.04     35.77 o 
  -3   7  16        8.74       71.16     62.34 o 
  -2   7  16       73.65       28.07     67.24 o 
  -1   7  16      445.79      450.28     72.14 o 
   0   7  16       14.72       19.42     65.44 o 
   1   7  16       38.50       94.17     69.04 o 
  -8   8  16       74.46       98.53     53.94 o 
  -7   8  16       36.36       32.62     33.66 o 
  -6   8  16        0.50      -30.40     30.40 o 
  -5   8  16       23.72      -20.12     56.39 o 
  -4   8  16      112.27      131.81     61.20 o 
  -3   8  16      191.98      217.76     42.14 o 
  -2   8  16      246.03      179.69     73.77 o 
  -1   8  16        0.23      -58.59     58.59 o 
   0   8  16        1.23      -64.63     64.63 o 
  -7   9  16       16.73       25.99     38.42 o 
  -6   9  16      111.46      143.78     34.44 o 
  -5   9  16        4.08      -40.85     40.85 o 
  -4   9  16      244.57      253.49    131.62 o 
  -3   9  16        1.05       17.26     39.30 o 
  -2   9  16        9.09      -69.20     69.20 o 
  -1   9  16       19.90       68.22     71.48 o 
  -6  10  16        1.35       -6.23     38.20 o 
  -5  10  16       10.27       38.91     43.08 o 
  -4  10  16       30.53       63.74     42.30 o 
  -3  10  16        6.24      -39.50     39.50 o 
  -2  10  16      115.38      185.73     78.83 o 
  -9   0  17        0.84      -44.55     50.10 o 
  -7   0  17       28.26       74.91     47.66 o 
  -5   0  17      540.82      575.62     55.98 o 
  -3   0  17       13.07       -2.12     56.63 o 
  -1   0  17      167.68      214.61     58.10 o 
   1   0  17      282.88      349.09     70.83 o 
  -9   1  17        6.43      -26.48     31.85 o 
  -8   1  17       11.20       48.41     32.66 o 
  -7   1  17      137.11      206.92     35.09 o 
  -6   1  17       38.46       56.21     32.20 o 
  -5   1  17        4.56       24.20     31.86 o 
  -4   1  17       41.64      -20.40     61.04 o 
  -3   1  17      395.28      368.51     68.71 o 
  -2   1  17       51.39       46.12     42.03 o 
  -1   1  17      106.21      111.54     44.31 o 
   0   1  17       23.58       65.30     44.31 o 
   1   1  17       43.14       40.50     42.38 o 
  -8   2  17        4.83       23.70     38.52 o 
  -7   2  17       27.64       10.84     31.82 o 
  -6   2  17      106.53       97.75     30.31 o 
  -5   2  17       42.42      103.24     36.99 o 
  -4   2  17       29.85       27.42     64.79 o 
  -3   2  17        8.14      103.80     65.77 o 
  -2   2  17      213.54      154.72     59.24 o 
  -1   2  17      123.81       82.42     63.49 o 
   0   2  17      315.37      410.22     51.40 o 
   1   2  17        7.39      -18.71     43.32 o 
  -8   3  17        0.77      -34.95     34.95 o 
  -7   3  17       17.93       -6.04     35.35 o 
  -6   3  17       57.76      102.27     30.00 o 
  -5   3  17       26.40      103.24     51.25 o 
  -4   3  17      242.34       45.04     67.73 o 
  -3   3  17        0.88      -60.88     60.88 o 
  -2   3  17       85.13       66.59     59.08 o 
  -1   3  17      115.40       77.52     63.65 o 
   0   3  17        0.21      -22.52     63.00 o 
   1   3  17       65.93      -37.86     66.75 o 
  -8   4  17        0.31       35.62     30.92 o 
  -7   4  17        1.20        3.64     29.11 o 
  -6   4  17        7.16       27.47     34.72 o 
  -5   4  17       56.74       68.87     38.58 o 
  -4   4  17      180.80      336.04     70.01 o 
  -3   4  17      175.31      222.45     73.77 o 
  -2   4  17       19.69       41.94     59.24 o 
  -1   4  17        0.01       60.88     63.81 o 
   0   4  17       25.42      141.50     68.55 o 
  -8   5  17       24.12       34.93     35.59 o 
  -7   5  17      105.27      158.84     34.36 o 
  -6   5  17      239.11      288.32     34.04 o 
  -5   5  17       87.23       55.55     38.75 o 
  -4   5  17       36.39       58.43     72.30 o 
  -3   5  17      146.62      214.45     74.42 o 
  -2   5  17      157.92      291.32     67.40 o 
  -1   5  17      170.10       91.88     69.20 o 
   0   5  17       56.59      -44.88     57.94 o 
  -7   6  17       23.34       41.34     33.30 o 
  -6   6  17        4.15       19.81     31.37 o 
  -5   6  17      107.11      118.94     56.39 o 
  -4   6  17       58.33       22.03     73.93 o 
  -3   6  17       38.06      -17.46     70.83 o 
  -2   6  17      302.76      239.26     75.40 o 
  -1   6  17      106.10      187.03     72.63 o 
  -7   7  17        1.35       21.05     52.71 o 
  -6   7  17       22.48       26.14     32.70 o 
  -5   7  17       15.24       74.15     42.15 o 
  -4   7  17       50.74      121.45     73.60 o 
  -3   7  17       24.78       37.54     74.26 o 
  -2   7  17       10.56      -22.36     63.16 o 
  -1   7  17        0.03       -5.06     63.16 o 
  -6   8  17        0.25      -45.86     50.92 o 
  -5   8  17        4.39      -26.48     40.82 o 
  -4   8  17       11.79      -37.67     37.67 o 
  -3   8  17       85.22       74.58     77.36 o 
  -2   8  17       55.64       65.77     76.54 o 
  -6   0  18      175.02      174.30     51.90 o 
  -2   0  18       19.13      136.60     69.20 o 
  -7   1  18       21.22       33.92     36.34 o 
  -6   1  18       22.19       59.77     48.72 o 
  -4   1  18      196.93      282.34     74.26 o 
  -3   1  18       52.26       26.60     65.12 o 
  -2   1  18       71.09      -23.99     65.12 o 
  -1   1  18       37.37       68.06     65.12 o 
  -7   2  18       16.67       10.27     32.64 o 
  -6   2  18        7.00       11.52     32.17 o 
  -5   2  18      296.46      313.19     77.69 o 
  -4   2  18       53.77       71.32     71.65 o 
  -3   2  18       47.69       22.36     66.26 o 
  -2   2  18        5.79       58.43     69.36 o 
  -6   3  18       10.98       -7.34     61.45 o 
  -5   3  18       17.25       53.86     72.46 o 
  -4   3  18       87.49      130.07     75.40 o 
  -3   3  18      172.73      142.31     74.26 o 
  -2   3  18        8.98       80.30     64.79 o 
  -6   4  18       10.46      -38.16     40.85 o 
  -5   4  18       80.13      156.84     77.85 o 
  -4   4  18       11.10       50.43     73.44 o 
  -3   4  18        0.15       -5.55     63.32 o 
  -2   4  18       52.79       -2.94     61.69 o 
  -5   5  18       83.95      113.10     79.97 o 
  -4   5  18      100.21       48.63     77.36 o 
  -3   5  18       34.18      -15.83     73.77 o 
                                                 
